# Supplementary material for: SLC45A4 encodes a peroxisomal putrescine transporter that promotes GABA de novo synthesis
Source: Nat Commun. 2025 Nov 20;16:10198. doi: 10.1038/s41467-025-62721-x (PMC12634670; doi:10.1038/s41467-025-62721-x)
Supplement: Supplementary file 3 — Supplementary Data 1 [file 41467_2025_62721_MOESM3_ESM.xlsx]

## Sheet: Metabolite_Association_SLC.Long
Gene	Metabolites	Association
SLC35E2B	2-aminoadipate	0.929917
SLC35E2B	3-phosphoglycerate	-4.46645
SLC35E2B	alpha-glycerophosphate	4.8861
SLC35E2B	4-pyridoxate	3.27853
SLC35E2B	aconitate	-6.19234
SLC35E2B	adenine	3.80023
SLC35E2B	adipate	4.87022
SLC35E2B	alpha-ketoglutarate	-4.62281
SLC35E2B	AMP	8.17668
SLC35E2B	citrate	-4.90724
SLC35E2B	isocitrate	-4.44595
SLC35E2B	CMP	7.63112
SLC35E2B	cystathionine	5.2972
SLC35E2B	cytidine	7.92888
SLC35E2B	dCMP	7.49758
SLC35E2B	DHAP/glyceraldehyde 3P	-8.24723
SLC35E2B	erythrose-4-phosphate	-2.07619
SLC35E2B	F1P/F6P/G1P/G6P	-4.4783
SLC35E2B	hexoses (HILIC neg)	-6.16389
SLC35E2B	fumarate/maleate/alpha-ketoisovalerate	-0.233393
SLC35E2B	glucuronate	-5.64093
SLC35E2B	glutathione oxidized	-5.20413
SLC35E2B	glutathione reduced	-3.22894
SLC35E2B	GMP	5.64732
SLC35E2B	guanosine	3.01143
SLC35E2B	hippurate	-5.49312
SLC35E2B	hypoxanthine	4.38586
SLC35E2B	inosine	4.43229
SLC35E2B	kynurenine	1.21138
SLC35E2B	lactate	-8.15859
SLC35E2B	lactose	-6.24008
SLC35E2B	malate	-1.83873
SLC35E2B	NAD	-3.24987
SLC35E2B	NADP	-3.17061
SLC35E2B	oxalate	9.84587
SLC35E2B	pantothenate	4.29516
SLC35E2B	PEP	-2.06248
SLC35E2B	ribose-5-P/ribulose5-P	-6.1804
SLC35E2B	sorbitol	-7.90974
SLC35E2B	succinate/methylmalonate	-4.444
SLC35E2B	sucrose	-2.07385
SLC35E2B	thymine	2.20497
SLC35E2B	UMP	8.01539
SLC35E2B	UDP-galactose/UDP-glucose	-3.27214
SLC35E2B	uracil	-6.32671
SLC35E2B	urate	-5.18204
SLC35E2B	uridine	2.21316
SLC35E2B	xanthine	-7.35826
SLC35E2B	taurocholate	-2.38696
SLC35E2B	glycodeoxycholate/glycochenodeoxycholate	-4.09848
SLC35E2B	taurodeoxycholate/taurochenodeoxycholate	-3.95795
SLC35E2B	phosphocreatine	-4.76024
SLC35E2B	3-methyladipate/pimelate	5.65683
SLC35E2B	6-phosphogluconate	-5.17868
SLC35E2B	alpha-hydroxybutyrate	7.84526
SLC35E2B	2-hydroxyglutarate	0.982307
SLC35E2B	inositol	5.0506
SLC35E2B	malondialdehyde	-1.76649
SLC35E2B	glycine	1.91986
SLC35E2B	alanine	-1.44898
SLC35E2B	serine	-0.75384
SLC35E2B	threonine	-2.48153
SLC35E2B	methionine	-8.34927
SLC35E2B	aspartate	0.754336
SLC35E2B	glutamate	1.71268
SLC35E2B	asparagine	-1.47317
SLC35E2B	glutamine	-3.09002
SLC35E2B	histidine	-6.26513
SLC35E2B	arginine	-5.74983
SLC35E2B	lysine	-6.2961
SLC35E2B	valine	-5.32199
SLC35E2B	leucine	-8.67686
SLC35E2B	isoleucine	-8.36778
SLC35E2B	phenylalanine	-7.56983
SLC35E2B	tyrosine	-7.94778
SLC35E2B	tryptophan	-5.75775
SLC35E2B	proline	-1.02735
SLC35E2B	cis/trans-hydroxyproline	0.880246
SLC35E2B	ornithine	-0.477657
SLC35E2B	citrulline	-3.62188
SLC35E2B	taurine	3.10698
SLC35E2B	5-HIAA	4.10701
SLC35E2B	serotonin	1.35083
SLC35E2B	GABA	2.60224
SLC35E2B	acetylglycine	6.42787
SLC35E2B	dimethylglycine	-5.5217
SLC35E2B	homocysteine	-2.27276
SLC35E2B	SDMA/ADMA	-6.23294
SLC35E2B	NMMA	-7.04841
SLC35E2B	allantoin	-7.67428
SLC35E2B	anthranilic acid	-3.30478
SLC35E2B	kynurenic acid	-8.64736
SLC35E2B	5-adenosylhomocysteine	3.24866
SLC35E2B	carnosine	-5.74311
SLC35E2B	N-carbamoyl-beta-alanine	-3.31926
SLC35E2B	thiamine	-5.7022
SLC35E2B	niacinamide	-4.50145
SLC35E2B	betaine	0.996518
SLC35E2B	choline	3.96633
SLC35E2B	alpha-glycerophosphocholine	-0.379667
SLC35E2B	acetylcholine	3.68016
SLC35E2B	creatine	-4.1918
SLC35E2B	creatinine	-7.65692
SLC35E2B	thyroxine	-5.58964
SLC35E2B	trimethylamine-N-oxide	5.96207
SLC35E2B	hexoses (HILIC pos)	-4.51726
SLC35E2B	adenosine	-1.40542
SLC35E2B	thymidine	1.77466
SLC35E2B	xanthosine	-6.30397
SLC35E2B	2-deoxyadenosine	0.342503
SLC35E2B	2-deoxycytidine	3.44893
SLC35E2B	cAMP	2.79296
SLC35E2B	cotinine	4.82336
SLC35E2B	pipecolic acid	3.51529
SLC35E2B	pyroglutamic acid	-7.33503
SLC35E2B	1-methylnicotinamide	-8.20257
SLC35E2B	butyrobetaine	-0.1297
SLC35E2B	putrescine	0.850705
SLC35E2B	methionine sulfoxide	-5.87911
SLC35E2B	carnitine	-2.42033
SLC35E2B	acetylcarnitine	-1.97386
SLC35E2B	propionylcarnitine	-1.86204
SLC35E2B	malonylcarnitine	-1.72
SLC35E2B	butyrylcarnitine/isobutyrylcarnitine	0.37748
SLC35E2B	valerylcarnitine/isovalerylcarnitine/2-methylbutyroylcarnitine	-0.204738
SLC35E2B	hexanoylcarnitine	-0.753929
SLC35E2B	heptanoylcarnitine	3.43359
SLC35E2B	lauroylcarnitine	1.88087
SLC35E2B	myristoylcarnitine	2.36615
SLC35E2B	palmitoylcarnitine	3.5093
SLC35E2B	stearoylcarnitine	2.71742
SLC35E2B	oleylcarnitine	1.87763
SLC35E2B	arachidonyl_carnitine	8.98085
SLC35E2B	sarcosine	1.17606
SLC35E2B	beta-alanine	-2.51981
SLC35E2B	anserine	-3.45132
SLC35E2B	C14:0 LPC	5.5008
SLC35E2B	C16:1 LPC	0.920512
SLC35E2B	C16:0 LPC	-0.471019
SLC35E2B	C18:2 LPC	3.35664
SLC35E2B	C18:1 LPC	-4.62083
SLC35E2B	C18:0 LPC	1.16719
SLC35E2B	C20:4 LPC	-3.0076
SLC35E2B	C20:3 LPC	2.90479
SLC35E2B	C22:6 LPC	-2.77317
SLC35E2B	C16:0 LPE	3.79436
SLC35E2B	C18:1 LPE	3.10215
SLC35E2B	C18:0 LPE	0.441546
SLC35E2B	C20:4 LPE	4.7515
SLC35E2B	C22:6 LPE	5.8913
SLC35E2B	C32:2 PC	-2.21892
SLC35E2B	C32:1 PC	3.0729
SLC35E2B	C32:0 PC	5.60478
SLC35E2B	C34:4 PC	2.08432
SLC35E2B	C34:3 PC	-1.71773
SLC35E2B	C34:2 PC	-0.679265
SLC35E2B	C34:1 PC	6.45913
SLC35E2B	C36:4 PC-A	4.75319
SLC35E2B	C36:4 PC-B	9.3911
SLC35E2B	C36:3 PC	4.0737
SLC35E2B	C36:2 PC	0.585826
SLC35E2B	C36:1 PC	4.20874
SLC35E2B	C38:6 PC	7.32975
SLC35E2B	C38:5 PC	7.73017
SLC35E2B	C38:4 PC	9.06394
SLC35E2B	C38:2 PC	0.241479
SLC35E2B	C40:6 PC	9.17153
SLC35E2B	C14:0 SM	-4.98689
SLC35E2B	C16:1 SM	-4.13281
SLC35E2B	C16:0 SM	0.991913
SLC35E2B	C18:2 SM	5.13289
SLC35E2B	C18:1 SM	1.89532
SLC35E2B	C18:0 SM	1.1245
SLC35E2B	C22:1 SM	4.41449
SLC35E2B	C22:0 SM	-0.508067
SLC35E2B	C24:1 SM	-3.28498
SLC35E2B	C24:0 SM	-3.21535
SLC35E2B	C34:2 DAG	5.01193
SLC35E2B	C34:1 DAG	0.999693
SLC35E2B	C36:2 DAG	0.780881
SLC35E2B	C36:1 DAG	3.07513
SLC35E2B	C14:0 CE	-2.20758
SLC35E2B	C16:1 CE	-7.40022
SLC35E2B	C16:0 CE	-7.20302
SLC35E2B	C18:3 CE	-7.01724
SLC35E2B	C18:2 CE	-7.36815
SLC35E2B	C18:1 CE	-7.8776
SLC35E2B	C18:0 CE	-4.79487
SLC35E2B	C20:5 CE	-7.47244
SLC35E2B	C20:4 CE	-7.7317
SLC35E2B	C20:3 CE	-6.72761
SLC35E2B	C22:6 CE	-6.89142
SLC35E2B	C46:2 TAG	1.87704
SLC35E2B	C46:1 TAG	2.51007
SLC35E2B	C46:0 TAG	3.39686
SLC35E2B	C48:3 TAG	-0.817103
SLC35E2B	C48:2 TAG	0.025109
SLC35E2B	C48:1 TAG	1.73943
SLC35E2B	C48:0 TAG	2.21689
SLC35E2B	C50:3 TAG	0.215663
SLC35E2B	C50:2 TAG	0.38754
SLC35E2B	C50:1 TAG	2.07055
SLC35E2B	C50:0 TAG	2.72607
SLC35E2B	C52:5 TAG	4.12794
SLC35E2B	C52:4 TAG	3.25467
SLC35E2B	C52:3 TAG	0.123159
SLC35E2B	C52:2 TAG	1.92104
SLC35E2B	C52:1 TAG	2.80278
SLC35E2B	C54:7 TAG	4.03593
SLC35E2B	C54:6 TAG	4.40659
SLC35E2B	C54:5 TAG	4.9898
SLC35E2B	C54:4 TAG	4.22443
SLC35E2B	C54:3 TAG	0.815223
SLC35E2B	C54:2 TAG	2.2498
SLC35E2B	C54:1 TAG	2.95298
SLC35E2B	C56:8 TAG	7.5061
SLC35E2B	C56:7 TAG	5.44028
SLC35E2B	C56:6 TAG	5.73299
SLC35E2B	C56:5 TAG	6.59662
SLC35E2B	C56:4 TAG	6.368
SLC35E2B	C56:3 TAG	2.58088
SLC35E2B	C56:2 TAG	2.58031
SLC35E2B	C58:8 TAG	5.66483
SLC35E2B	C58:7 TAG	5.32288
SLC35E2B	C58:6 TAG	6.59489
SLC35E2	2-aminoadipate	-0.251557
SLC35E2	3-phosphoglycerate	-4.62299
SLC35E2	alpha-glycerophosphate	4.47278
SLC35E2	4-pyridoxate	3.07906
SLC35E2	aconitate	-5.5941
SLC35E2	adenine	3.57592
SLC35E2	adipate	4.73711
SLC35E2	alpha-ketoglutarate	-4.86251
SLC35E2	AMP	8.829
SLC35E2	citrate	-4.67048
SLC35E2	isocitrate	-3.80304
SLC35E2	CMP	7.70933
SLC35E2	cystathionine	5.0615
SLC35E2	cytidine	7.43897
SLC35E2	dCMP	9.18593
SLC35E2	DHAP/glyceraldehyde 3P	-6.17542
SLC35E2	erythrose-4-phosphate	-0.656439
SLC35E2	F1P/F6P/G1P/G6P	-3.47693
SLC35E2	hexoses (HILIC neg)	-6.71538
SLC35E2	fumarate/maleate/alpha-ketoisovalerate	0.496819
SLC35E2	glucuronate	-5.43403
SLC35E2	glutathione oxidized	-3.88331
SLC35E2	glutathione reduced	-2.26438
SLC35E2	GMP	6.36932
SLC35E2	guanosine	2.8312
SLC35E2	hippurate	-6.66702
SLC35E2	hypoxanthine	4.39669
SLC35E2	inosine	4.65357
SLC35E2	kynurenine	2.4954
SLC35E2	lactate	-7.61705
SLC35E2	lactose	-5.91064
SLC35E2	malate	-1.3545
SLC35E2	NAD	-2.83353
SLC35E2	NADP	-2.83586
SLC35E2	oxalate	10.0924
SLC35E2	pantothenate	3.45609
SLC35E2	PEP	-1.17912
SLC35E2	ribose-5-P/ribulose5-P	-4.94106
SLC35E2	sorbitol	-8.53545
SLC35E2	succinate/methylmalonate	-5.7334
SLC35E2	sucrose	-1.35384
SLC35E2	thymine	2.27244
SLC35E2	UMP	8.44859
SLC35E2	UDP-galactose/UDP-glucose	-2.85922
SLC35E2	uracil	-8.20355
SLC35E2	urate	-6.63416
SLC35E2	uridine	1.64922
SLC35E2	xanthine	-9.19475
SLC35E2	taurocholate	-0.200669
SLC35E2	glycodeoxycholate/glycochenodeoxycholate	-5.15411
SLC35E2	taurodeoxycholate/taurochenodeoxycholate	-2.39468
SLC35E2	phosphocreatine	-4.37592
SLC35E2	3-methyladipate/pimelate	5.08857
SLC35E2	6-phosphogluconate	-2.05206
SLC35E2	alpha-hydroxybutyrate	8.60719
SLC35E2	2-hydroxyglutarate	1.20637
SLC35E2	inositol	4.00791
SLC35E2	malondialdehyde	-0.613595
SLC35E2	glycine	2.4182
SLC35E2	alanine	-2.28037
SLC35E2	serine	-0.104262
SLC35E2	threonine	-2.7486
SLC35E2	methionine	-9.14293
SLC35E2	aspartate	-0.391851
SLC35E2	glutamate	1.06847
SLC35E2	asparagine	-1.4225
SLC35E2	glutamine	-2.85238
SLC35E2	histidine	-7.88339
SLC35E2	arginine	-6.43313
SLC35E2	lysine	-6.81854
SLC35E2	valine	-5.34481
SLC35E2	leucine	-9.21107
SLC35E2	isoleucine	-8.15155
SLC35E2	phenylalanine	-7.68239
SLC35E2	tyrosine	-8.02128
SLC35E2	tryptophan	-6.60408
SLC35E2	proline	-1.69142
SLC35E2	cis/trans-hydroxyproline	-0.149898
SLC35E2	ornithine	-2.32107
SLC35E2	citrulline	-6.50742
SLC35E2	taurine	4.19785
SLC35E2	5-HIAA	3.192
SLC35E2	serotonin	0.951351
SLC35E2	GABA	3.34074
SLC35E2	acetylglycine	7.48633
SLC35E2	dimethylglycine	-7.0703
SLC35E2	homocysteine	-2.41323
SLC35E2	SDMA/ADMA	-7.69786
SLC35E2	NMMA	-8.46462
SLC35E2	allantoin	-8.88403
SLC35E2	anthranilic acid	-2.53086
SLC35E2	kynurenic acid	-9.8958
SLC35E2	5-adenosylhomocysteine	2.96573
SLC35E2	carnosine	-6.6428
SLC35E2	N-carbamoyl-beta-alanine	-3.00199
SLC35E2	thiamine	-6.59977
SLC35E2	niacinamide	-3.732
SLC35E2	betaine	-0.616291
SLC35E2	choline	4.33706
SLC35E2	alpha-glycerophosphocholine	-0.549029
SLC35E2	acetylcholine	3.39377
SLC35E2	creatine	-3.66681
SLC35E2	creatinine	-8.35967
SLC35E2	thyroxine	-6.82243
SLC35E2	trimethylamine-N-oxide	5.93198
SLC35E2	hexoses (HILIC pos)	-4.51371
SLC35E2	adenosine	-2.26811
SLC35E2	thymidine	-0.531917
SLC35E2	xanthosine	-7.52155
SLC35E2	2-deoxyadenosine	0.00773409
SLC35E2	2-deoxycytidine	1.58363
SLC35E2	cAMP	3.28586
SLC35E2	cotinine	5.14732
SLC35E2	pipecolic acid	2.40889
SLC35E2	pyroglutamic acid	-7.33858
SLC35E2	1-methylnicotinamide	-8.41717
SLC35E2	butyrobetaine	-0.969342
SLC35E2	putrescine	2.32687
SLC35E2	methionine sulfoxide	-6.46012
SLC35E2	carnitine	-3.09716
SLC35E2	acetylcarnitine	-2.65522
SLC35E2	propionylcarnitine	-2.47704
SLC35E2	malonylcarnitine	-2.92207
SLC35E2	butyrylcarnitine/isobutyrylcarnitine	0.501195
SLC35E2	valerylcarnitine/isovalerylcarnitine/2-methylbutyroylcarnitine	-0.303729
SLC35E2	hexanoylcarnitine	-0.442491
SLC35E2	heptanoylcarnitine	4.35791
SLC35E2	lauroylcarnitine	3.70598
SLC35E2	myristoylcarnitine	4.03494
SLC35E2	palmitoylcarnitine	4.73682
SLC35E2	stearoylcarnitine	3.36372
SLC35E2	oleylcarnitine	2.45461
SLC35E2	arachidonyl_carnitine	9.79466
SLC35E2	sarcosine	1.20531
SLC35E2	beta-alanine	-1.88341
SLC35E2	anserine	-4.60571
SLC35E2	C14:0 LPC	5.74483
SLC35E2	C16:1 LPC	1.01149
SLC35E2	C16:0 LPC	-1.29233
SLC35E2	C18:2 LPC	3.93267
SLC35E2	C18:1 LPC	-5.76155
SLC35E2	C18:0 LPC	1.2011
SLC35E2	C20:4 LPC	-4.10431
SLC35E2	C20:3 LPC	3.29151
SLC35E2	C22:6 LPC	-3.57409
SLC35E2	C16:0 LPE	4.90625
SLC35E2	C18:1 LPE	4.21986
SLC35E2	C18:0 LPE	2.10714
SLC35E2	C20:4 LPE	4.67042
SLC35E2	C22:6 LPE	5.41413
SLC35E2	C32:2 PC	-0.446688
SLC35E2	C32:1 PC	4.80929
SLC35E2	C32:0 PC	6.27691
SLC35E2	C34:4 PC	4.25585
SLC35E2	C34:3 PC	-0.319155
SLC35E2	C34:2 PC	0.439461
SLC35E2	C34:1 PC	7.46542
SLC35E2	C36:4 PC-A	5.6914
SLC35E2	C36:4 PC-B	8.46487
SLC35E2	C36:3 PC	3.23692
SLC35E2	C36:2 PC	0.804316
SLC35E2	C36:1 PC	4.48829
SLC35E2	C38:6 PC	6.30816
SLC35E2	C38:5 PC	6.60124
SLC35E2	C38:4 PC	8.35941
SLC35E2	C38:2 PC	0.573989
SLC35E2	C40:6 PC	8.06289
SLC35E2	C14:0 SM	-4.34202
SLC35E2	C16:1 SM	-4.41833
SLC35E2	C16:0 SM	1.35096
SLC35E2	C18:2 SM	6.37329
SLC35E2	C18:1 SM	2.42652
SLC35E2	C18:0 SM	1.35336
SLC35E2	C22:1 SM	3.66167
SLC35E2	C22:0 SM	0.0552211
SLC35E2	C24:1 SM	-2.98783
SLC35E2	C24:0 SM	-2.23102
SLC35E2	C34:2 DAG	5.28109
SLC35E2	C34:1 DAG	0.900226
SLC35E2	C36:2 DAG	0.965665
SLC35E2	C36:1 DAG	3.31612
SLC35E2	C14:0 CE	-2.58028
SLC35E2	C16:1 CE	-8.89445
SLC35E2	C16:0 CE	-8.94802
SLC35E2	C18:3 CE	-7.65324
SLC35E2	C18:2 CE	-8.65363
SLC35E2	C18:1 CE	-9.42749
SLC35E2	C18:0 CE	-5.53838
SLC35E2	C20:5 CE	-8.68979
SLC35E2	C20:4 CE	-9.18295
SLC35E2	C20:3 CE	-7.89924
SLC35E2	C22:6 CE	-7.72625
SLC35E2	C46:2 TAG	3.54318
SLC35E2	C46:1 TAG	4.20746
SLC35E2	C46:0 TAG	4.81946
SLC35E2	C48:3 TAG	1.11153
SLC35E2	C48:2 TAG	1.95953
SLC35E2	C48:1 TAG	3.10225
SLC35E2	C48:0 TAG	3.10559
SLC35E2	C50:3 TAG	2.03301
SLC35E2	C50:2 TAG	1.82207
SLC35E2	C50:1 TAG	2.61316
SLC35E2	C50:0 TAG	3.7067
SLC35E2	C52:5 TAG	4.87856
SLC35E2	C52:4 TAG	4.21653
SLC35E2	C52:3 TAG	1.15672
SLC35E2	C52:2 TAG	2.28391
SLC35E2	C52:1 TAG	3.15378
SLC35E2	C54:7 TAG	4.58385
SLC35E2	C54:6 TAG	4.79471
SLC35E2	C54:5 TAG	4.87039
SLC35E2	C54:4 TAG	4.37611
SLC35E2	C54:3 TAG	1.07418
SLC35E2	C54:2 TAG	2.26453
SLC35E2	C54:1 TAG	3.22004
SLC35E2	C56:8 TAG	7.53148
SLC35E2	C56:7 TAG	5.05458
SLC35E2	C56:6 TAG	5.74108
SLC35E2	C56:5 TAG	6.0922
SLC35E2	C56:4 TAG	6.08121
SLC35E2	C56:3 TAG	2.59858
SLC35E2	C56:2 TAG	2.89043
SLC35E2	C58:8 TAG	5.17614
SLC35E2	C58:7 TAG	4.82404
SLC35E2	C58:6 TAG	5.87898
SLC45A1	2-aminoadipate	3.60527
SLC45A1	3-phosphoglycerate	1.9133
SLC45A1	alpha-glycerophosphate	-4.67798
SLC45A1	4-pyridoxate	-1.27597
SLC45A1	aconitate	1.47587
SLC45A1	adenine	-3.39297
SLC45A1	adipate	-0.319803
SLC45A1	alpha-ketoglutarate	1.90792
SLC45A1	AMP	-6.56483
SLC45A1	citrate	1.11447
SLC45A1	isocitrate	2.58708
SLC45A1	CMP	-6.64736
SLC45A1	cystathionine	2.42206
SLC45A1	cytidine	-3.10103
SLC45A1	dCMP	-5.31149
SLC45A1	DHAP/glyceraldehyde 3P	2.63204
SLC45A1	erythrose-4-phosphate	-0.775911
SLC45A1	F1P/F6P/G1P/G6P	2.0808
SLC45A1	hexoses (HILIC neg)	6.3333
SLC45A1	fumarate/maleate/alpha-ketoisovalerate	-2.2987
SLC45A1	glucuronate	0.714987
SLC45A1	glutathione oxidized	0.580398
SLC45A1	glutathione reduced	-0.474033
SLC45A1	GMP	-4.63363
SLC45A1	guanosine	1.82281
SLC45A1	hippurate	5.66195
SLC45A1	hypoxanthine	-1.59315
SLC45A1	inosine	0.833442
SLC45A1	kynurenine	1.28478
SLC45A1	lactate	2.3869
SLC45A1	lactose	4.60745
SLC45A1	malate	-0.95564
SLC45A1	NAD	-1.33094
SLC45A1	NADP	-1.17905
SLC45A1	oxalate	-5.38138
SLC45A1	pantothenate	-0.835898
SLC45A1	PEP	0.654428
SLC45A1	ribose-5-P/ribulose5-P	2.85745
SLC45A1	sorbitol	4.44283
SLC45A1	succinate/methylmalonate	2.51423
SLC45A1	sucrose	2.37774
SLC45A1	thymine	0.131024
SLC45A1	UMP	-6.81958
SLC45A1	UDP-galactose/UDP-glucose	-1.41677
SLC45A1	uracil	3.10057
SLC45A1	urate	2.49645
SLC45A1	uridine	-1.09412
SLC45A1	xanthine	6.3428
SLC45A1	taurocholate	1.44704
SLC45A1	glycodeoxycholate/glycochenodeoxycholate	5.32953
SLC45A1	taurodeoxycholate/taurochenodeoxycholate	2.2285
SLC45A1	phosphocreatine	7.8734
SLC45A1	3-methyladipate/pimelate	-4.11956
SLC45A1	6-phosphogluconate	-0.602658
SLC45A1	alpha-hydroxybutyrate	-4.41212
SLC45A1	2-hydroxyglutarate	-1.79103
SLC45A1	inositol	1.65241
SLC45A1	malondialdehyde	0.136972
SLC45A1	glycine	-0.349688
SLC45A1	alanine	1.88269
SLC45A1	serine	0.919004
SLC45A1	threonine	3.86273
SLC45A1	methionine	5.15836
SLC45A1	aspartate	-0.176228
SLC45A1	glutamate	-1.51012
SLC45A1	asparagine	-2.82255
SLC45A1	glutamine	3.33222
SLC45A1	histidine	4.75391
SLC45A1	arginine	2.02273
SLC45A1	lysine	7.10537
SLC45A1	valine	5.48892
SLC45A1	leucine	5.56954
SLC45A1	isoleucine	4.59899
SLC45A1	phenylalanine	5.55444
SLC45A1	tyrosine	4.82693
SLC45A1	tryptophan	3.76776
SLC45A1	proline	-0.160099
SLC45A1	cis/trans-hydroxyproline	-3.741
SLC45A1	ornithine	1.20875
SLC45A1	citrulline	2.89309
SLC45A1	taurine	-3.87812
SLC45A1	5-HIAA	-1.87224
SLC45A1	serotonin	0.798892
SLC45A1	GABA	0.299809
SLC45A1	acetylglycine	-4.22953
SLC45A1	dimethylglycine	4.20299
SLC45A1	homocysteine	-0.714902
SLC45A1	SDMA/ADMA	4.0735
SLC45A1	NMMA	4.9625
SLC45A1	allantoin	4.13001
SLC45A1	anthranilic acid	2.70214
SLC45A1	kynurenic acid	5.53617
SLC45A1	5-adenosylhomocysteine	-6.73296
SLC45A1	carnosine	5.71623
SLC45A1	N-carbamoyl-beta-alanine	4.79151
SLC45A1	thiamine	6.29238
SLC45A1	niacinamide	2.30485
SLC45A1	betaine	3.1624
SLC45A1	choline	0.324178
SLC45A1	alpha-glycerophosphocholine	0.121015
SLC45A1	acetylcholine	1.4527
SLC45A1	creatine	3.57546
SLC45A1	creatinine	5.13213
SLC45A1	thyroxine	5.68389
SLC45A1	trimethylamine-N-oxide	-4.50554
SLC45A1	hexoses (HILIC pos)	6.30064
SLC45A1	adenosine	4.15921
SLC45A1	thymidine	4.0603
SLC45A1	xanthosine	2.08517
SLC45A1	2-deoxyadenosine	3.90474
SLC45A1	2-deoxycytidine	2.98139
SLC45A1	cAMP	-3.26649
SLC45A1	cotinine	-3.18082
SLC45A1	pipecolic acid	0.174276
SLC45A1	pyroglutamic acid	5.95082
SLC45A1	1-methylnicotinamide	6.99794
SLC45A1	butyrobetaine	0.44657
SLC45A1	putrescine	-0.987388
SLC45A1	methionine sulfoxide	5.0985
SLC45A1	carnitine	3.95088
SLC45A1	acetylcarnitine	0.365243
SLC45A1	propionylcarnitine	0.90598
SLC45A1	malonylcarnitine	1.20143
SLC45A1	butyrylcarnitine/isobutyrylcarnitine	-4.15092
SLC45A1	valerylcarnitine/isovalerylcarnitine/2-methylbutyroylcarnitine	0.906521
SLC45A1	hexanoylcarnitine	-1.07057
SLC45A1	heptanoylcarnitine	-2.75164
SLC45A1	lauroylcarnitine	-3.45432
SLC45A1	myristoylcarnitine	-4.32579
SLC45A1	palmitoylcarnitine	-3.1065
SLC45A1	stearoylcarnitine	-0.842355
SLC45A1	oleylcarnitine	-0.827479
SLC45A1	arachidonyl_carnitine	-4.91897
SLC45A1	sarcosine	-0.574343
SLC45A1	beta-alanine	-1.26071
SLC45A1	anserine	4.69687
SLC45A1	C14:0 LPC	-3.73806
SLC45A1	C16:1 LPC	-0.982971
SLC45A1	C16:0 LPC	-0.0585785
SLC45A1	C18:2 LPC	-1.03108
SLC45A1	C18:1 LPC	1.85032
SLC45A1	C18:0 LPC	0.397396
SLC45A1	C20:4 LPC	0.472861
SLC45A1	C20:3 LPC	-0.981146
SLC45A1	C22:6 LPC	3.23415
SLC45A1	C16:0 LPE	-5.56306
SLC45A1	C18:1 LPE	-4.90745
SLC45A1	C18:0 LPE	-4.09809
SLC45A1	C20:4 LPE	-2.98088
SLC45A1	C22:6 LPE	-2.67337
SLC45A1	C32:2 PC	-0.552518
SLC45A1	C32:1 PC	-2.52625
SLC45A1	C32:0 PC	-2.85844
SLC45A1	C34:4 PC	-2.35659
SLC45A1	C34:3 PC	-1.45981
SLC45A1	C34:2 PC	-2.59347
SLC45A1	C34:1 PC	-3.73408
SLC45A1	C36:4 PC-A	-3.88088
SLC45A1	C36:4 PC-B	-4.17689
SLC45A1	C36:3 PC	-3.27903
SLC45A1	C36:2 PC	-3.91014
SLC45A1	C36:1 PC	0.121877
SLC45A1	C38:6 PC	-2.10389
SLC45A1	C38:5 PC	-3.19275
SLC45A1	C38:4 PC	-3.45153
SLC45A1	C38:2 PC	-3.33833
SLC45A1	C40:6 PC	-1.96695
SLC45A1	C14:0 SM	-2.41255
SLC45A1	C16:1 SM	1.32145
SLC45A1	C16:0 SM	-4.86911
SLC45A1	C18:2 SM	-4.29689
SLC45A1	C18:1 SM	-1.11521
SLC45A1	C18:0 SM	-0.465879
SLC45A1	C22:1 SM	-2.63823
SLC45A1	C22:0 SM	-3.66143
SLC45A1	C24:1 SM	-2.73382
SLC45A1	C24:0 SM	-2.26348
SLC45A1	C34:2 DAG	-4.65621
SLC45A1	C34:1 DAG	-3.27955
SLC45A1	C36:2 DAG	-4.0441
SLC45A1	C36:1 DAG	-3.93651
SLC45A1	C14:0 CE	3.99512
SLC45A1	C16:1 CE	6.62271
SLC45A1	C16:0 CE	5.90443
SLC45A1	C18:3 CE	5.85324
SLC45A1	C18:2 CE	6.54721
SLC45A1	C18:1 CE	6.96305
SLC45A1	C18:0 CE	5.90937
SLC45A1	C20:5 CE	7.1996
SLC45A1	C20:4 CE	6.96433
SLC45A1	C20:3 CE	6.89997
SLC45A1	C22:6 CE	6.55517
SLC45A1	C46:2 TAG	-4.55164
SLC45A1	C46:1 TAG	-4.71126
SLC45A1	C46:0 TAG	-4.73309
SLC45A1	C48:3 TAG	-2.7525
SLC45A1	C48:2 TAG	-4.08132
SLC45A1	C48:1 TAG	-4.35495
SLC45A1	C48:0 TAG	-2.33353
SLC45A1	C50:3 TAG	-3.11716
SLC45A1	C50:2 TAG	-3.51194
SLC45A1	C50:1 TAG	-2.73936
SLC45A1	C50:0 TAG	-2.21567
SLC45A1	C52:5 TAG	-5.48492
SLC45A1	C52:4 TAG	-2.82638
SLC45A1	C52:3 TAG	-2.73748
SLC45A1	C52:2 TAG	-2.8643
SLC45A1	C52:1 TAG	-2.56365
SLC45A1	C54:7 TAG	-5.99083
SLC45A1	C54:6 TAG	-5.83481
SLC45A1	C54:5 TAG	-3.43115
SLC45A1	C54:4 TAG	-2.40186
SLC45A1	C54:3 TAG	-2.74424
SLC45A1	C54:2 TAG	-3.25046
SLC45A1	C54:1 TAG	-2.56762
SLC45A1	C56:8 TAG	-3.66845
SLC45A1	C56:7 TAG	-4.71747
SLC45A1	C56:6 TAG	-4.17704
SLC45A1	C56:5 TAG	-2.98877
SLC45A1	C56:4 TAG	-2.11071
SLC45A1	C56:3 TAG	-3.08387
SLC45A1	C56:2 TAG	-4.16921
SLC45A1	C58:8 TAG	-4.80294
SLC45A1	C58:7 TAG	-3.6739
SLC45A1	C58:6 TAG	-3.47277
SLC2A7	2-aminoadipate	1.91203
SLC2A7	3-phosphoglycerate	0.44815
SLC2A7	alpha-glycerophosphate	1.33258
SLC2A7	4-pyridoxate	1.40004
SLC2A7	aconitate	-1.34345
SLC2A7	adenine	2.25513
SLC2A7	adipate	2.3236
SLC2A7	alpha-ketoglutarate	0.128284
SLC2A7	AMP	1.39524
SLC2A7	citrate	-0.437903
SLC2A7	isocitrate	-0.37516
SLC2A7	CMP	2.45777
SLC2A7	cystathionine	2.64923
SLC2A7	cytidine	1.57336
SLC2A7	dCMP	2.17414
SLC2A7	DHAP/glyceraldehyde 3P	-1.41354
SLC2A7	erythrose-4-phosphate	2.22238
SLC2A7	F1P/F6P/G1P/G6P	0.638551
SLC2A7	hexoses (HILIC neg)	-1.84472
SLC2A7	fumarate/maleate/alpha-ketoisovalerate	0.696155
SLC2A7	glucuronate	-0.895074
SLC2A7	glutathione oxidized	1.26055
SLC2A7	glutathione reduced	1.04304
SLC2A7	GMP	0.879943
SLC2A7	guanosine	1.97884
SLC2A7	hippurate	-1.56447
SLC2A7	hypoxanthine	0.639694
SLC2A7	inosine	2.04809
SLC2A7	kynurenine	-0.931617
SLC2A7	lactate	-2.46572
SLC2A7	lactose	-1.40423
SLC2A7	malate	-0.135866
SLC2A7	NAD	-0.89065
SLC2A7	NADP	1.87059
SLC2A7	oxalate	3.39835
SLC2A7	pantothenate	0.456532
SLC2A7	PEP	1.48086
SLC2A7	ribose-5-P/ribulose5-P	-1.05773
SLC2A7	sorbitol	-1.5463
SLC2A7	succinate/methylmalonate	-2.05508
SLC2A7	sucrose	0.230654
SLC2A7	thymine	1.70598
SLC2A7	UMP	1.82844
SLC2A7	UDP-galactose/UDP-glucose	-0.0913613
SLC2A7	uracil	-1.59021
SLC2A7	urate	-2.23657
SLC2A7	uridine	-1.01016
SLC2A7	xanthine	-2.80264
SLC2A7	taurocholate	0.0106526
SLC2A7	glycodeoxycholate/glycochenodeoxycholate	-0.132336
SLC2A7	taurodeoxycholate/taurochenodeoxycholate	-1.79956
SLC2A7	phosphocreatine	-2.11349
SLC2A7	3-methyladipate/pimelate	1.87516
SLC2A7	6-phosphogluconate	-0.0314829
SLC2A7	alpha-hydroxybutyrate	3.94596
SLC2A7	2-hydroxyglutarate	-0.449054
SLC2A7	inositol	2.17747
SLC2A7	malondialdehyde	0.0165581
SLC2A7	glycine	2.16657
SLC2A7	alanine	-0.90727
SLC2A7	serine	-0.981085
SLC2A7	threonine	-0.375018
SLC2A7	methionine	-2.47898
SLC2A7	aspartate	0.559074
SLC2A7	glutamate	1.50457
SLC2A7	asparagine	-1.146
SLC2A7	glutamine	-0.529785
SLC2A7	histidine	-1.19114
SLC2A7	arginine	-2.22868
SLC2A7	lysine	-0.730917
SLC2A7	valine	-1.09501
SLC2A7	leucine	-2.71957
SLC2A7	isoleucine	-2.59915
SLC2A7	phenylalanine	-1.56408
SLC2A7	tyrosine	-1.85703
SLC2A7	tryptophan	-1.64322
SLC2A7	proline	-0.888065
SLC2A7	cis/trans-hydroxyproline	-1.18616
SLC2A7	ornithine	-0.911301
SLC2A7	citrulline	-1.73391
SLC2A7	taurine	0.88802
SLC2A7	5-HIAA	1.19018
SLC2A7	serotonin	-0.0301129
SLC2A7	GABA	0.751031
SLC2A7	acetylglycine	2.1755
SLC2A7	dimethylglycine	-1.73509
SLC2A7	homocysteine	0.108754
SLC2A7	SDMA/ADMA	-1.90355
SLC2A7	NMMA	-1.50262
SLC2A7	allantoin	-2.91238
SLC2A7	anthranilic acid	-0.778487
SLC2A7	kynurenic acid	-2.22574
SLC2A7	5-adenosylhomocysteine	0.668049
SLC2A7	carnosine	-1.95284
SLC2A7	N-carbamoyl-beta-alanine	-1.30243
SLC2A7	thiamine	-1.59399
SLC2A7	niacinamide	-1.81402
SLC2A7	betaine	0.80056
SLC2A7	choline	2.18071
SLC2A7	alpha-glycerophosphocholine	-0.529844
SLC2A7	acetylcholine	1.12123
SLC2A7	creatine	-2.34379
SLC2A7	creatinine	-2.80676
SLC2A7	thyroxine	-0.916728
SLC2A7	trimethylamine-N-oxide	1.69346
SLC2A7	hexoses (HILIC pos)	-0.862469
SLC2A7	adenosine	-0.326899
SLC2A7	thymidine	0.314981
SLC2A7	xanthosine	-3.55384
SLC2A7	2-deoxyadenosine	-1.0188
SLC2A7	2-deoxycytidine	1.17992
SLC2A7	cAMP	1.1027
SLC2A7	cotinine	1.38579
SLC2A7	pipecolic acid	0.274913
SLC2A7	pyroglutamic acid	-1.30738
SLC2A7	1-methylnicotinamide	-1.1917
SLC2A7	butyrobetaine	0.371755
SLC2A7	putrescine	0.431708
SLC2A7	methionine sulfoxide	-0.0444019
SLC2A7	carnitine	-0.849437
SLC2A7	acetylcarnitine	-1.79866
SLC2A7	propionylcarnitine	-1.16584
SLC2A7	malonylcarnitine	-2.08391
SLC2A7	butyrylcarnitine/isobutyrylcarnitine	-0.861891
SLC2A7	valerylcarnitine/isovalerylcarnitine/2-methylbutyroylcarnitine	-0.65235
SLC2A7	hexanoylcarnitine	-2.4691
SLC2A7	heptanoylcarnitine	-0.123083
SLC2A7	lauroylcarnitine	-0.568509
SLC2A7	myristoylcarnitine	-1.73565
SLC2A7	palmitoylcarnitine	-1.63239
SLC2A7	stearoylcarnitine	-1.83465
SLC2A7	oleylcarnitine	-1.02096
SLC2A7	arachidonyl_carnitine	2.34688
SLC2A7	sarcosine	0.231115
SLC2A7	beta-alanine	-0.0408221
SLC2A7	anserine	-0.975247
SLC2A7	C14:0 LPC	0.643751
SLC2A7	C16:1 LPC	-0.824331
SLC2A7	C16:0 LPC	-1.47925
SLC2A7	C18:2 LPC	2.5628
SLC2A7	C18:1 LPC	-2.54889
SLC2A7	C18:0 LPC	-0.598988
SLC2A7	C20:4 LPC	-1.36394
SLC2A7	C20:3 LPC	0.0824426
SLC2A7	C22:6 LPC	-0.546145
SLC2A7	C16:0 LPE	1.47603
SLC2A7	C18:1 LPE	1.99376
SLC2A7	C18:0 LPE	-1.48933
SLC2A7	C20:4 LPE	1.40008
SLC2A7	C22:6 LPE	1.74832
SLC2A7	C32:2 PC	-1.72802
SLC2A7	C32:1 PC	0.488588
SLC2A7	C32:0 PC	2.54192
SLC2A7	C34:4 PC	-0.322484
SLC2A7	C34:3 PC	-1.31049
SLC2A7	C34:2 PC	-1.13942
SLC2A7	C34:1 PC	1.87689
SLC2A7	C36:4 PC-A	2.03537
SLC2A7	C36:4 PC-B	1.44149
SLC2A7	C36:3 PC	0.251487
SLC2A7	C36:2 PC	0.453563
SLC2A7	C36:1 PC	2.0925
SLC2A7	C38:6 PC	1.09429
SLC2A7	C38:5 PC	1.36303
SLC2A7	C38:4 PC	2.01605
SLC2A7	C38:2 PC	1.01746
SLC2A7	C40:6 PC	1.80782
SLC2A7	C14:0 SM	-1.79528
SLC2A7	C16:1 SM	-2.57383
SLC2A7	C16:0 SM	0.30897
SLC2A7	C18:2 SM	1.90404
SLC2A7	C18:1 SM	1.35451
SLC2A7	C18:0 SM	1.24702
SLC2A7	C22:1 SM	0.409128
SLC2A7	C22:0 SM	-0.0618666
SLC2A7	C24:1 SM	1.37996
SLC2A7	C24:0 SM	0.23992
SLC2A7	C34:2 DAG	2.02121
SLC2A7	C34:1 DAG	1.51723
SLC2A7	C36:2 DAG	1.33214
SLC2A7	C36:1 DAG	2.13735
SLC2A7	C14:0 CE	-1.21869
SLC2A7	C16:1 CE	-3.3765
SLC2A7	C16:0 CE	-2.59226
SLC2A7	C18:3 CE	-3.02628
SLC2A7	C18:2 CE	-2.73164
SLC2A7	C18:1 CE	-2.93641
SLC2A7	C18:0 CE	-1.60553
SLC2A7	C20:5 CE	-2.59665
SLC2A7	C20:4 CE	-3.01079
SLC2A7	C20:3 CE	-2.55292
SLC2A7	C22:6 CE	-1.66423
SLC2A7	C46:2 TAG	-0.0633112
SLC2A7	C46:1 TAG	0.496832
SLC2A7	C46:0 TAG	1.30269
SLC2A7	C48:3 TAG	-1.26951
SLC2A7	C48:2 TAG	-0.130174
SLC2A7	C48:1 TAG	0.622552
SLC2A7	C48:0 TAG	0.548687
SLC2A7	C50:3 TAG	-0.193478
SLC2A7	C50:2 TAG	0.187514
SLC2A7	C50:1 TAG	0.82583
SLC2A7	C50:0 TAG	0.470397
SLC2A7	C52:5 TAG	0.721396
SLC2A7	C52:4 TAG	0.286688
SLC2A7	C52:3 TAG	0.414186
SLC2A7	C52:2 TAG	1.56982
SLC2A7	C52:1 TAG	1.16028
SLC2A7	C54:7 TAG	0.215088
SLC2A7	C54:6 TAG	1.45047
SLC2A7	C54:5 TAG	0.346851
SLC2A7	C54:4 TAG	1.3927
SLC2A7	C54:3 TAG	1.18841
SLC2A7	C54:2 TAG	1.79421
SLC2A7	C54:1 TAG	1.16772
SLC2A7	C56:8 TAG	2.52927
SLC2A7	C56:7 TAG	1.36845
SLC2A7	C56:6 TAG	2.14949
SLC2A7	C56:5 TAG	2.03254
SLC2A7	C56:4 TAG	2.35708
SLC2A7	C56:3 TAG	2.32268
SLC2A7	C56:2 TAG	2.41568
SLC2A7	C58:8 TAG	2.38284
SLC2A7	C58:7 TAG	2.09485
SLC2A7	C58:6 TAG	2.56546
SLC2A5	2-aminoadipate	-0.67057
SLC2A5	3-phosphoglycerate	-7.08889
SLC2A5	alpha-glycerophosphate	5.03081
SLC2A5	4-pyridoxate	3.98454
SLC2A5	aconitate	-5.32221
SLC2A5	adenine	3.02741
SLC2A5	adipate	4.89124
SLC2A5	alpha-ketoglutarate	-3.5416
SLC2A5	AMP	4.89545
SLC2A5	citrate	-5.36798
SLC2A5	isocitrate	-3.72346
SLC2A5	CMP	5.45165
SLC2A5	cystathionine	-0.756986
SLC2A5	cytidine	4.55837
SLC2A5	dCMP	6.21349
SLC2A5	DHAP/glyceraldehyde 3P	-5.15028
SLC2A5	erythrose-4-phosphate	-2.35903
SLC2A5	F1P/F6P/G1P/G6P	-5.48465
SLC2A5	hexoses (HILIC neg)	-6.69772
SLC2A5	fumarate/maleate/alpha-ketoisovalerate	-0.495897
SLC2A5	glucuronate	0.0806926
SLC2A5	glutathione oxidized	-6.13568
SLC2A5	glutathione reduced	-4.6977
SLC2A5	GMP	3.00836
SLC2A5	guanosine	1.52332
SLC2A5	hippurate	-4.53448
SLC2A5	hypoxanthine	4.90258
SLC2A5	inosine	2.48455
SLC2A5	kynurenine	0.669357
SLC2A5	lactate	-2.98889
SLC2A5	lactose	-5.46407
SLC2A5	malate	-1.93829
SLC2A5	NAD	-2.78845
SLC2A5	NADP	-4.6816
SLC2A5	oxalate	9.27538
SLC2A5	pantothenate	0.108938
SLC2A5	PEP	-4.1614
SLC2A5	ribose-5-P/ribulose5-P	-5.67409
SLC2A5	sorbitol	-3.84783
SLC2A5	succinate/methylmalonate	-4.04324
SLC2A5	sucrose	-1.13475
SLC2A5	thymine	-0.453575
SLC2A5	UMP	4.81498
SLC2A5	UDP-galactose/UDP-glucose	-3.01311
SLC2A5	uracil	-7.07473
SLC2A5	urate	-4.02452
SLC2A5	uridine	0.928357
SLC2A5	xanthine	-8.57795
SLC2A5	taurocholate	-0.844048
SLC2A5	glycodeoxycholate/glycochenodeoxycholate	-4.95426
SLC2A5	taurodeoxycholate/taurochenodeoxycholate	-1.16914
SLC2A5	phosphocreatine	-9.82102
SLC2A5	3-methyladipate/pimelate	5.8885
SLC2A5	6-phosphogluconate	0.520134
SLC2A5	alpha-hydroxybutyrate	6.70658
SLC2A5	2-hydroxyglutarate	1.56009
SLC2A5	inositol	1.0977
SLC2A5	malondialdehyde	0.575233
SLC2A5	glycine	-2.24429
SLC2A5	alanine	-5.03701
SLC2A5	serine	-0.0630599
SLC2A5	threonine	-3.74636
SLC2A5	methionine	-6.68243
SLC2A5	aspartate	-0.982571
SLC2A5	glutamate	4.33137
SLC2A5	asparagine	-1.76652
SLC2A5	glutamine	-1.32859
SLC2A5	histidine	-6.92569
SLC2A5	arginine	-4.21125
SLC2A5	lysine	-6.31404
SLC2A5	valine	-4.45513
SLC2A5	leucine	-6.9023
SLC2A5	isoleucine	-5.55066
SLC2A5	phenylalanine	-6.37915
SLC2A5	tyrosine	-6.62267
SLC2A5	tryptophan	-4.46295
SLC2A5	proline	-2.98099
SLC2A5	cis/trans-hydroxyproline	0.499155
SLC2A5	ornithine	-2.50601
SLC2A5	citrulline	-5.29303
SLC2A5	taurine	2.27223
SLC2A5	5-HIAA	3.57447
SLC2A5	serotonin	0.830497
SLC2A5	GABA	-3.32748
SLC2A5	acetylglycine	5.47192
SLC2A5	dimethylglycine	-5.47238
SLC2A5	homocysteine	-1.4345
SLC2A5	SDMA/ADMA	-7.17719
SLC2A5	NMMA	-8.09596
SLC2A5	allantoin	-5.81775
SLC2A5	anthranilic acid	-0.867596
SLC2A5	kynurenic acid	-8.24716
SLC2A5	5-adenosylhomocysteine	2.72145
SLC2A5	carnosine	-6.63259
SLC2A5	N-carbamoyl-beta-alanine	0.116138
SLC2A5	thiamine	-7.20299
SLC2A5	niacinamide	-1.68501
SLC2A5	betaine	-3.92485
SLC2A5	choline	5.9898
SLC2A5	alpha-glycerophosphocholine	-5.27251
SLC2A5	acetylcholine	0.237237
SLC2A5	creatine	-7.76597
SLC2A5	creatinine	-7.84176
SLC2A5	thyroxine	-4.45185
SLC2A5	trimethylamine-N-oxide	7.3799
SLC2A5	hexoses (HILIC pos)	-3.49349
SLC2A5	adenosine	-1.9237
SLC2A5	thymidine	-1.6867
SLC2A5	xanthosine	-5.07407
SLC2A5	2-deoxyadenosine	-4.1782
SLC2A5	2-deoxycytidine	0.174124
SLC2A5	cAMP	2.95888
SLC2A5	cotinine	6.15327
SLC2A5	pipecolic acid	1.58997
SLC2A5	pyroglutamic acid	-5.61747
SLC2A5	1-methylnicotinamide	-5.23985
SLC2A5	butyrobetaine	-5.63915
SLC2A5	putrescine	-1.1823
SLC2A5	methionine sulfoxide	-6.30111
SLC2A5	carnitine	-6.37099
SLC2A5	acetylcarnitine	-4.25863
SLC2A5	propionylcarnitine	-3.9088
SLC2A5	malonylcarnitine	-5.00387
SLC2A5	butyrylcarnitine/isobutyrylcarnitine	-0.386834
SLC2A5	valerylcarnitine/isovalerylcarnitine/2-methylbutyroylcarnitine	-2.42937
SLC2A5	hexanoylcarnitine	-1.19652
SLC2A5	heptanoylcarnitine	5.4743
SLC2A5	lauroylcarnitine	2.88826
SLC2A5	myristoylcarnitine	3.15385
SLC2A5	palmitoylcarnitine	3.49648
SLC2A5	stearoylcarnitine	3.26488
SLC2A5	oleylcarnitine	1.97735
SLC2A5	arachidonyl_carnitine	7.66752
SLC2A5	sarcosine	-1.1379
SLC2A5	beta-alanine	-1.96817
SLC2A5	anserine	-4.57109
SLC2A5	C14:0 LPC	3.55514
SLC2A5	C16:1 LPC	-0.634719
SLC2A5	C16:0 LPC	-2.55808
SLC2A5	C18:2 LPC	2.37222
SLC2A5	C18:1 LPC	-5.57479
SLC2A5	C18:0 LPC	-0.571136
SLC2A5	C20:4 LPC	-3.19104
SLC2A5	C20:3 LPC	1.31569
SLC2A5	C22:6 LPC	-4.46975
SLC2A5	C16:0 LPE	2.78781
SLC2A5	C18:1 LPE	2.21155
SLC2A5	C18:0 LPE	0.814833
SLC2A5	C20:4 LPE	3.91596
SLC2A5	C22:6 LPE	5.02827
SLC2A5	C32:2 PC	-3.65874
SLC2A5	C32:1 PC	-0.314391
SLC2A5	C32:0 PC	4.5295
SLC2A5	C34:4 PC	2.1496
SLC2A5	C34:3 PC	0.993411
SLC2A5	C34:2 PC	-1.74423
SLC2A5	C34:1 PC	2.26022
SLC2A5	C36:4 PC-A	6.78212
SLC2A5	C36:4 PC-B	7.64407
SLC2A5	C36:3 PC	4.88659
SLC2A5	C36:2 PC	1.39083
SLC2A5	C36:1 PC	1.07026
SLC2A5	C38:6 PC	6.37065
SLC2A5	C38:5 PC	7.49348
SLC2A5	C38:4 PC	8.2214
SLC2A5	C38:2 PC	-0.763154
SLC2A5	C40:6 PC	6.45081
SLC2A5	C14:0 SM	-2.45608
SLC2A5	C16:1 SM	-6.02994
SLC2A5	C16:0 SM	1.91643
SLC2A5	C18:2 SM	6.43366
SLC2A5	C18:1 SM	1.04862
SLC2A5	C18:0 SM	2.18123
SLC2A5	C22:1 SM	5.97576
SLC2A5	C22:0 SM	0.837256
SLC2A5	C24:1 SM	2.36848
SLC2A5	C24:0 SM	1.14735
SLC2A5	C34:2 DAG	3.79492
SLC2A5	C34:1 DAG	0.972062
SLC2A5	C36:2 DAG	2.95875
SLC2A5	C36:1 DAG	2.94628
SLC2A5	C14:0 CE	-4.34937
SLC2A5	C16:1 CE	-9.62886
SLC2A5	C16:0 CE	-9.8585
SLC2A5	C18:3 CE	-8.36304
SLC2A5	C18:2 CE	-9.02386
SLC2A5	C18:1 CE	-9.95406
SLC2A5	C18:0 CE	-7.39976
SLC2A5	C20:5 CE	-8.47822
SLC2A5	C20:4 CE	-9.44778
SLC2A5	C20:3 CE	-7.53042
SLC2A5	C22:6 CE	-6.98794
SLC2A5	C46:2 TAG	3.00758
SLC2A5	C46:1 TAG	2.86607
SLC2A5	C46:0 TAG	4.84756
SLC2A5	C48:3 TAG	0.903723
SLC2A5	C48:2 TAG	1.51509
SLC2A5	C48:1 TAG	2.2967
SLC2A5	C48:0 TAG	2.19102
SLC2A5	C50:3 TAG	1.81189
SLC2A5	C50:2 TAG	0.982203
SLC2A5	C50:1 TAG	2.11585
SLC2A5	C50:0 TAG	3.13597
SLC2A5	C52:5 TAG	8.09327
SLC2A5	C52:4 TAG	5.80915
SLC2A5	C52:3 TAG	2.03177
SLC2A5	C52:2 TAG	2.09393
SLC2A5	C52:1 TAG	3.29213
SLC2A5	C54:7 TAG	7.63488
SLC2A5	C54:6 TAG	8.64421
SLC2A5	C54:5 TAG	7.72397
SLC2A5	C54:4 TAG	6.87211
SLC2A5	C54:3 TAG	3.5643
SLC2A5	C54:2 TAG	3.20468
SLC2A5	C54:1 TAG	3.97969
SLC2A5	C56:8 TAG	8.37527
SLC2A5	C56:7 TAG	8.66199
SLC2A5	C56:6 TAG	10.0828
SLC2A5	C56:5 TAG	9.05366
SLC2A5	C56:4 TAG	7.35327
SLC2A5	C56:3 TAG	3.59297
SLC2A5	C56:2 TAG	3.33243
SLC2A5	C58:8 TAG	9.49096
SLC2A5	C58:7 TAG	9.09952
SLC2A5	C58:6 TAG	9.22656
SLC25A33	2-aminoadipate	-0.209821
SLC25A33	3-phosphoglycerate	-2.88683
SLC25A33	alpha-glycerophosphate	6.26011
SLC25A33	4-pyridoxate	-0.89285
SLC25A33	aconitate	-4.70867
SLC25A33	adenine	3.4554
SLC25A33	adipate	0.580027
SLC25A33	alpha-ketoglutarate	-3.674
SLC25A33	AMP	8.58042
SLC25A33	citrate	-3.32025
SLC25A33	isocitrate	-4.61663
SLC25A33	CMP	8.57612
SLC25A33	cystathionine	5.75831
SLC25A33	cytidine	6.3258
SLC25A33	dCMP	6.51324
SLC25A33	DHAP/glyceraldehyde 3P	-6.87575
SLC25A33	erythrose-4-phosphate	-0.428918
SLC25A33	F1P/F6P/G1P/G6P	-2.2717
SLC25A33	hexoses (HILIC neg)	-6.97143
SLC25A33	fumarate/maleate/alpha-ketoisovalerate	1.66825
SLC25A33	glucuronate	-6.83151
SLC25A33	glutathione oxidized	-2.74119
SLC25A33	glutathione reduced	-1.99104
SLC25A33	GMP	5.4588
SLC25A33	guanosine	-0.159964
SLC25A33	hippurate	-6.82682
SLC25A33	hypoxanthine	2.19839
SLC25A33	inosine	1.14673
SLC25A33	kynurenine	-0.0819915
SLC25A33	lactate	-5.17935
SLC25A33	lactose	-6.35172
SLC25A33	malate	0.686172
SLC25A33	NAD	-3.93969
SLC25A33	NADP	-1.42724
SLC25A33	oxalate	5.58301
SLC25A33	pantothenate	3.98114
SLC25A33	PEP	0.850741
SLC25A33	ribose-5-P/ribulose5-P	-3.93111
SLC25A33	sorbitol	-8.77802
SLC25A33	succinate/methylmalonate	-4.74294
SLC25A33	sucrose	-2.43609
SLC25A33	thymine	0.897641
SLC25A33	UMP	8.7501
SLC25A33	UDP-galactose/UDP-glucose	-2.31972
SLC25A33	uracil	-3.75578
SLC25A33	urate	-4.67432
SLC25A33	uridine	1.01682
SLC25A33	xanthine	-6.72545
SLC25A33	taurocholate	-0.852906
SLC25A33	glycodeoxycholate/glycochenodeoxycholate	-5.08528
SLC25A33	taurodeoxycholate/taurochenodeoxycholate	-2.4919
SLC25A33	phosphocreatine	-0.975719
SLC25A33	3-methyladipate/pimelate	3.1519
SLC25A33	6-phosphogluconate	-4.57488
SLC25A33	alpha-hydroxybutyrate	6.61518
SLC25A33	2-hydroxyglutarate	-0.778568
SLC25A33	inositol	-0.750093
SLC25A33	malondialdehyde	-0.98358
SLC25A33	glycine	3.84871
SLC25A33	alanine	0.522707
SLC25A33	serine	-2.91158
SLC25A33	threonine	-2.5611
SLC25A33	methionine	-7.3634
SLC25A33	aspartate	0.674717
SLC25A33	glutamate	-1.21549
SLC25A33	asparagine	1.70493
SLC25A33	glutamine	-2.77612
SLC25A33	histidine	-5.78049
SLC25A33	arginine	-5.85607
SLC25A33	lysine	-6.50838
SLC25A33	valine	-5.82193
SLC25A33	leucine	-7.78607
SLC25A33	isoleucine	-6.53007
SLC25A33	phenylalanine	-6.65271
SLC25A33	tyrosine	-6.29501
SLC25A33	tryptophan	-5.87924
SLC25A33	proline	1.59886
SLC25A33	cis/trans-hydroxyproline	1.68276
SLC25A33	ornithine	-2.57837
SLC25A33	citrulline	-3.68493
SLC25A33	taurine	-0.839093
SLC25A33	5-HIAA	2.495
SLC25A33	serotonin	1.12079
SLC25A33	GABA	1.6808
SLC25A33	acetylglycine	4.96447
SLC25A33	dimethylglycine	-6.31123
SLC25A33	homocysteine	-0.708961
SLC25A33	SDMA/ADMA	-5.58301
SLC25A33	NMMA	-5.44836
SLC25A33	allantoin	-6.63999
SLC25A33	anthranilic acid	-3.37587
SLC25A33	kynurenic acid	-7.04202
SLC25A33	5-adenosylhomocysteine	4.49448
SLC25A33	carnosine	-6.86471
SLC25A33	N-carbamoyl-beta-alanine	-7.66443
SLC25A33	thiamine	-5.35679
SLC25A33	niacinamide	-1.72533
SLC25A33	betaine	-0.534165
SLC25A33	choline	-0.942028
SLC25A33	alpha-glycerophosphocholine	-1.61508
SLC25A33	acetylcholine	1.6139
SLC25A33	creatine	-2.81595
SLC25A33	creatinine	-6.05045
SLC25A33	thyroxine	-6.15986
SLC25A33	trimethylamine-N-oxide	3.0511
SLC25A33	hexoses (HILIC pos)	-6.36617
SLC25A33	adenosine	-4.55985
SLC25A33	thymidine	-0.22986
SLC25A33	xanthosine	-5.34454
SLC25A33	2-deoxyadenosine	-0.291001
SLC25A33	2-deoxycytidine	2.8673
SLC25A33	cAMP	2.89012
SLC25A33	cotinine	1.08023
SLC25A33	pipecolic acid	2.32871
SLC25A33	pyroglutamic acid	-5.55198
SLC25A33	1-methylnicotinamide	-10.7401
SLC25A33	butyrobetaine	-0.553059
SLC25A33	putrescine	-0.736177
SLC25A33	methionine sulfoxide	-5.09146
SLC25A33	carnitine	-4.15626
SLC25A33	acetylcarnitine	-2.11591
SLC25A33	propionylcarnitine	-0.444133
SLC25A33	malonylcarnitine	-1.09644
SLC25A33	butyrylcarnitine/isobutyrylcarnitine	0.68775
SLC25A33	valerylcarnitine/isovalerylcarnitine/2-methylbutyroylcarnitine	-0.590295
SLC25A33	hexanoylcarnitine	-0.860261
SLC25A33	heptanoylcarnitine	1.10389
SLC25A33	lauroylcarnitine	1.68679
SLC25A33	myristoylcarnitine	1.17749
SLC25A33	palmitoylcarnitine	1.00529
SLC25A33	stearoylcarnitine	-1.0656
SLC25A33	oleylcarnitine	-0.0765211
SLC25A33	arachidonyl_carnitine	4.63235
SLC25A33	sarcosine	2.90844
SLC25A33	beta-alanine	-3.72314
SLC25A33	anserine	-5.12236
SLC25A33	C14:0 LPC	3.97593
SLC25A33	C16:1 LPC	3.39809
SLC25A33	C16:0 LPC	1.69109
SLC25A33	C18:2 LPC	2.57687
SLC25A33	C18:1 LPC	-2.35093
SLC25A33	C18:0 LPC	1.00777
SLC25A33	C20:4 LPC	-1.64579
SLC25A33	C20:3 LPC	2.25027
SLC25A33	C22:6 LPC	-3.58032
SLC25A33	C16:0 LPE	6.90869
SLC25A33	C18:1 LPE	5.85676
SLC25A33	C18:0 LPE	3.35431
SLC25A33	C20:4 LPE	5.28364
SLC25A33	C22:6 LPE	4.95067
SLC25A33	C32:2 PC	-0.0870485
SLC25A33	C32:1 PC	3.88388
SLC25A33	C32:0 PC	3.50085
SLC25A33	C34:4 PC	2.93889
SLC25A33	C34:3 PC	-0.591373
SLC25A33	C34:2 PC	0.884016
SLC25A33	C34:1 PC	4.36565
SLC25A33	C36:4 PC-A	1.57608
SLC25A33	C36:4 PC-B	5.35045
SLC25A33	C36:3 PC	2.39287
SLC25A33	C36:2 PC	1.73153
SLC25A33	C36:1 PC	2.3017
SLC25A33	C38:6 PC	3.53488
SLC25A33	C38:5 PC	3.32021
SLC25A33	C38:4 PC	5.12857
SLC25A33	C38:2 PC	0.0167577
SLC25A33	C40:6 PC	4.33442
SLC25A33	C14:0 SM	-3.04178
SLC25A33	C16:1 SM	-4.66955
SLC25A33	C16:0 SM	-0.111712
SLC25A33	C18:2 SM	5.50928
SLC25A33	C18:1 SM	2.84173
SLC25A33	C18:0 SM	3.43632
SLC25A33	C22:1 SM	3.10298
SLC25A33	C22:0 SM	0.960346
SLC25A33	C24:1 SM	-2.35168
SLC25A33	C24:0 SM	-3.06507
SLC25A33	C34:2 DAG	5.54516
SLC25A33	C34:1 DAG	7.20073
SLC25A33	C36:2 DAG	4.26214
SLC25A33	C36:1 DAG	7.19429
SLC25A33	C14:0 CE	0.757046
SLC25A33	C16:1 CE	-6.02296
SLC25A33	C16:0 CE	-6.71033
SLC25A33	C18:3 CE	-6.99963
SLC25A33	C18:2 CE	-7.64433
SLC25A33	C18:1 CE	-6.23053
SLC25A33	C18:0 CE	-3.42663
SLC25A33	C20:5 CE	-8.4194
SLC25A33	C20:4 CE	-8.58753
SLC25A33	C20:3 CE	-6.20197
SLC25A33	C22:6 CE	-6.39558
SLC25A33	C46:2 TAG	6.62974
SLC25A33	C46:1 TAG	7.37997
SLC25A33	C46:0 TAG	6.61119
SLC25A33	C48:3 TAG	3.42285
SLC25A33	C48:2 TAG	5.67615
SLC25A33	C48:1 TAG	6.31222
SLC25A33	C48:0 TAG	4.97914
SLC25A33	C50:3 TAG	4.52889
SLC25A33	C50:2 TAG	5.35265
SLC25A33	C50:1 TAG	5.90145
SLC25A33	C50:0 TAG	4.10834
SLC25A33	C52:5 TAG	3.81569
SLC25A33	C52:4 TAG	4.47009
SLC25A33	C52:3 TAG	4.03827
SLC25A33	C52:2 TAG	5.32137
SLC25A33	C52:1 TAG	4.51973
SLC25A33	C54:7 TAG	2.52075
SLC25A33	C54:6 TAG	3.06696
SLC25A33	C54:5 TAG	3.09445
SLC25A33	C54:4 TAG	3.23678
SLC25A33	C54:3 TAG	3.28729
SLC25A33	C54:2 TAG	4.03511
SLC25A33	C54:1 TAG	3.57966
SLC25A33	C56:8 TAG	4.89973
SLC25A33	C56:7 TAG	2.85927
SLC25A33	C56:6 TAG	2.85881
SLC25A33	C56:5 TAG	3.04931
SLC25A33	C56:4 TAG	4.42053
SLC25A33	C56:3 TAG	3.2867
SLC25A33	C56:2 TAG	4.40611
SLC25A33	C58:8 TAG	2.48172
SLC25A33	C58:7 TAG	1.85914
SLC25A33	C58:6 TAG	2.56172
SLC25A34	2-aminoadipate	3.78228
SLC25A34	3-phosphoglycerate	-1.0236
SLC25A34	alpha-glycerophosphate	-0.420141
SLC25A34	4-pyridoxate	0.341877
SLC25A34	aconitate	-1.75656
SLC25A34	adenine	2.35293
SLC25A34	adipate	2.27589
SLC25A34	alpha-ketoglutarate	-0.588406
SLC25A34	AMP	-1.17746
SLC25A34	citrate	-1.6769
SLC25A34	isocitrate	-0.701116
SLC25A34	CMP	-0.230767
SLC25A34	cystathionine	3.52434
SLC25A34	cytidine	3.2715
SLC25A34	dCMP	2.1707
SLC25A34	DHAP/glyceraldehyde 3P	-1.55209
SLC25A34	erythrose-4-phosphate	0.885594
SLC25A34	F1P/F6P/G1P/G6P	-1.54409
SLC25A34	hexoses (HILIC neg)	3.05897
SLC25A34	fumarate/maleate/alpha-ketoisovalerate	0.298267
SLC25A34	glucuronate	-0.365218
SLC25A34	glutathione oxidized	-1.31799
SLC25A34	glutathione reduced	-2.18773
SLC25A34	GMP	-0.945816
SLC25A34	guanosine	1.9297
SLC25A34	hippurate	1.61713
SLC25A34	hypoxanthine	1.64398
SLC25A34	inosine	2.56527
SLC25A34	kynurenine	1.94393
SLC25A34	lactate	-1.42134
SLC25A34	lactose	1.13702
SLC25A34	malate	-0.739496
SLC25A34	NAD	-4.4375
SLC25A34	NADP	-2.08626
SLC25A34	oxalate	3.15569
SLC25A34	pantothenate	1.71287
SLC25A34	PEP	-1.42707
SLC25A34	ribose-5-P/ribulose5-P	0.125189
SLC25A34	sorbitol	0.646876
SLC25A34	succinate/methylmalonate	-0.351911
SLC25A34	sucrose	1.78647
SLC25A34	thymine	1.78903
SLC25A34	UMP	-1.89854
SLC25A34	UDP-galactose/UDP-glucose	-2.32326
SLC25A34	uracil	0.739541
SLC25A34	urate	0.79526
SLC25A34	uridine	1.31586
SLC25A34	xanthine	1.0552
SLC25A34	taurocholate	1.23514
SLC25A34	glycodeoxycholate/glycochenodeoxycholate	0.941895
SLC25A34	taurodeoxycholate/taurochenodeoxycholate	0.226271
SLC25A34	phosphocreatine	0.179495
SLC25A34	3-methyladipate/pimelate	1.53964
SLC25A34	6-phosphogluconate	-0.897437
SLC25A34	alpha-hydroxybutyrate	2.58337
SLC25A34	2-hydroxyglutarate	1.67239
SLC25A34	inositol	2.50895
SLC25A34	malondialdehyde	0.964576
SLC25A34	glycine	-0.0589337
SLC25A34	alanine	-0.642806
SLC25A34	serine	2.86395
SLC25A34	threonine	1.18592
SLC25A34	methionine	0.730232
SLC25A34	aspartate	2.26764
SLC25A34	glutamate	1.66777
SLC25A34	asparagine	-2.13017
SLC25A34	glutamine	1.63888
SLC25A34	histidine	1.22626
SLC25A34	arginine	0.990143
SLC25A34	lysine	2.21066
SLC25A34	valine	1.55515
SLC25A34	leucine	0.564784
SLC25A34	isoleucine	-0.194475
SLC25A34	phenylalanine	0.658328
SLC25A34	tyrosine	-0.111188
SLC25A34	tryptophan	1.04101
SLC25A34	proline	-2.29739
SLC25A34	cis/trans-hydroxyproline	-1.86544
SLC25A34	ornithine	2.3552
SLC25A34	citrulline	1.03722
SLC25A34	taurine	-2.67006
SLC25A34	5-HIAA	0.548157
SLC25A34	serotonin	1.58411
SLC25A34	GABA	-1.09577
SLC25A34	acetylglycine	0.932557
SLC25A34	dimethylglycine	0.282074
SLC25A34	homocysteine	-0.67907
SLC25A34	SDMA/ADMA	-0.0350323
SLC25A34	NMMA	0.0113938
SLC25A34	allantoin	0.124663
SLC25A34	anthranilic acid	1.05145
SLC25A34	kynurenic acid	0.463946
SLC25A34	5-adenosylhomocysteine	-1.66833
SLC25A34	carnosine	1.15187
SLC25A34	N-carbamoyl-beta-alanine	0.620295
SLC25A34	thiamine	1.22551
SLC25A34	niacinamide	-0.132518
SLC25A34	betaine	1.58053
SLC25A34	choline	2.52823
SLC25A34	alpha-glycerophosphocholine	0.941188
SLC25A34	acetylcholine	0.458517
SLC25A34	creatine	-0.218831
SLC25A34	creatinine	0.0894044
SLC25A34	thyroxine	1.60361
SLC25A34	trimethylamine-N-oxide	2.06242
SLC25A34	hexoses (HILIC pos)	3.45612
SLC25A34	adenosine	-0.916344
SLC25A34	thymidine	2.75475
SLC25A34	xanthosine	-1.01141
SLC25A34	2-deoxyadenosine	-0.777731
SLC25A34	2-deoxycytidine	5.29331
SLC25A34	cAMP	-0.655975
SLC25A34	cotinine	1.2581
SLC25A34	pipecolic acid	1.51471
SLC25A34	pyroglutamic acid	1.19378
SLC25A34	1-methylnicotinamide	0.896335
SLC25A34	butyrobetaine	-0.864095
SLC25A34	putrescine	-1.05044
SLC25A34	methionine sulfoxide	0.450281
SLC25A34	carnitine	0.198368
SLC25A34	acetylcarnitine	-1.47923
SLC25A34	propionylcarnitine	0.0520561
SLC25A34	malonylcarnitine	-0.706453
SLC25A34	butyrylcarnitine/isobutyrylcarnitine	-0.0589388
SLC25A34	valerylcarnitine/isovalerylcarnitine/2-methylbutyroylcarnitine	1.3499
SLC25A34	hexanoylcarnitine	-0.0503989
SLC25A34	heptanoylcarnitine	0.668548
SLC25A34	lauroylcarnitine	1.64441
SLC25A34	myristoylcarnitine	0.918527
SLC25A34	palmitoylcarnitine	1.47102
SLC25A34	stearoylcarnitine	1.59219
SLC25A34	oleylcarnitine	2.05571
SLC25A34	arachidonyl_carnitine	1.93786
SLC25A34	sarcosine	0.368326
SLC25A34	beta-alanine	-3.60636
SLC25A34	anserine	1.89769
SLC25A34	C14:0 LPC	1.96397
SLC25A34	C16:1 LPC	2.33705
SLC25A34	C16:0 LPC	1.4473
SLC25A34	C18:2 LPC	3.27787
SLC25A34	C18:1 LPC	0.372133
SLC25A34	C18:0 LPC	1.27814
SLC25A34	C20:4 LPC	0.181428
SLC25A34	C20:3 LPC	1.5396
SLC25A34	C22:6 LPC	3.74534
SLC25A34	C16:0 LPE	0.488728
SLC25A34	C18:1 LPE	-0.650007
SLC25A34	C18:0 LPE	-1.54534
SLC25A34	C20:4 LPE	2.15925
SLC25A34	C22:6 LPE	3.05865
SLC25A34	C32:2 PC	0.345673
SLC25A34	C32:1 PC	0.635246
SLC25A34	C32:0 PC	0.707404
SLC25A34	C34:4 PC	3.24573
SLC25A34	C34:3 PC	0.264674
SLC25A34	C34:2 PC	-0.958425
SLC25A34	C34:1 PC	-0.552841
SLC25A34	C36:4 PC-A	0.691683
SLC25A34	C36:4 PC-B	2.76931
SLC25A34	C36:3 PC	-0.717698
SLC25A34	C36:2 PC	-2.84979
SLC25A34	C36:1 PC	-3.64368
SLC25A34	C38:6 PC	2.17117
SLC25A34	C38:5 PC	1.94143
SLC25A34	C38:4 PC	1.57432
SLC25A34	C38:2 PC	-2.74474
SLC25A34	C40:6 PC	1.20129
SLC25A34	C14:0 SM	-2.55171
SLC25A34	C16:1 SM	-0.460913
SLC25A34	C16:0 SM	-3.31997
SLC25A34	C18:2 SM	1.17871
SLC25A34	C18:1 SM	1.09959
SLC25A34	C18:0 SM	1.42404
SLC25A34	C22:1 SM	-1.10953
SLC25A34	C22:0 SM	-2.66878
SLC25A34	C24:1 SM	-3.48036
SLC25A34	C24:0 SM	-4.19598
SLC25A34	C34:2 DAG	-0.459815
SLC25A34	C34:1 DAG	-0.608713
SLC25A34	C36:2 DAG	-0.292887
SLC25A34	C36:1 DAG	-2.02089
SLC25A34	C14:0 CE	2.78109
SLC25A34	C16:1 CE	2.55608
SLC25A34	C16:0 CE	1.41506
SLC25A34	C18:3 CE	2.81427
SLC25A34	C18:2 CE	2.85542
SLC25A34	C18:1 CE	1.45778
SLC25A34	C18:0 CE	-0.365894
SLC25A34	C20:5 CE	2.46588
SLC25A34	C20:4 CE	2.44537
SLC25A34	C20:3 CE	2.63317
SLC25A34	C22:6 CE	2.17448
SLC25A34	C46:2 TAG	-1.64457
SLC25A34	C46:1 TAG	-2.8976
SLC25A34	C46:0 TAG	-2.8602
SLC25A34	C48:3 TAG	-2.05078
SLC25A34	C48:2 TAG	-2.97205
SLC25A34	C48:1 TAG	-3.53047
SLC25A34	C48:0 TAG	-3.54385
SLC25A34	C50:3 TAG	-2.41343
SLC25A34	C50:2 TAG	-4.11679
SLC25A34	C50:1 TAG	-4.51847
SLC25A34	C50:0 TAG	-4.29941
SLC25A34	C52:5 TAG	-2.26362
SLC25A34	C52:4 TAG	-1.92592
SLC25A34	C52:3 TAG	-4.00342
SLC25A34	C52:2 TAG	-4.91073
SLC25A34	C52:1 TAG	-5.93433
SLC25A34	C54:7 TAG	-2.30068
SLC25A34	C54:6 TAG	-1.91104
SLC25A34	C54:5 TAG	-1.73178
SLC25A34	C54:4 TAG	-2.54555
SLC25A34	C54:3 TAG	-4.59223
SLC25A34	C54:2 TAG	-6.60383
SLC25A34	C54:1 TAG	-6.12893
SLC25A34	C56:8 TAG	1.28755
SLC25A34	C56:7 TAG	-1.33814
SLC25A34	C56:6 TAG	-1.68982
SLC25A34	C56:5 TAG	-1.7716
SLC25A34	C56:4 TAG	-1.96193
SLC25A34	C56:3 TAG	-4.10689
SLC25A34	C56:2 TAG	-5.96289
SLC25A34	C58:8 TAG	-1.67974
SLC25A34	C58:7 TAG	-1.51404
SLC25A34	C58:6 TAG	-1.71051
SLC30A2	2-aminoadipate	-1.30413
SLC30A2	3-phosphoglycerate	0.419656
SLC30A2	alpha-glycerophosphate	-6.21313
SLC30A2	4-pyridoxate	-0.808412
SLC30A2	aconitate	0.609043
SLC30A2	adenine	-1.25776
SLC30A2	adipate	-1.82407
SLC30A2	alpha-ketoglutarate	-0.737028
SLC30A2	AMP	-3.49953
SLC30A2	citrate	1.02466
SLC30A2	isocitrate	-0.819694
SLC30A2	CMP	-3.23829
SLC30A2	cystathionine	-1.34188
SLC30A2	cytidine	-2.16298
SLC30A2	dCMP	-2.61963
SLC30A2	DHAP/glyceraldehyde 3P	-1.27006
SLC30A2	erythrose-4-phosphate	0.323361
SLC30A2	F1P/F6P/G1P/G6P	2.98145
SLC30A2	hexoses (HILIC neg)	5.31263
SLC30A2	fumarate/maleate/alpha-ketoisovalerate	-0.89974
SLC30A2	glucuronate	1.1713
SLC30A2	glutathione oxidized	0.664336
SLC30A2	glutathione reduced	-0.58403
SLC30A2	GMP	-3.35838
SLC30A2	guanosine	-1.58406
SLC30A2	hippurate	3.07201
SLC30A2	hypoxanthine	0.483178
SLC30A2	inosine	1.26748
SLC30A2	kynurenine	-0.192598
SLC30A2	lactate	0.221808
SLC30A2	lactose	3.88345
SLC30A2	malate	0.697876
SLC30A2	NAD	-1.31668
SLC30A2	NADP	-0.855193
SLC30A2	oxalate	-2.23687
SLC30A2	pantothenate	0.474652
SLC30A2	PEP	0.766865
SLC30A2	ribose-5-P/ribulose5-P	0.48902
SLC30A2	sorbitol	2.63973
SLC30A2	succinate/methylmalonate	2.35141
SLC30A2	sucrose	1.84497
SLC30A2	thymine	1.79104
SLC30A2	UMP	-3.83557
SLC30A2	UDP-galactose/UDP-glucose	-0.667195
SLC30A2	uracil	6.78264
SLC30A2	urate	1.42916
SLC30A2	uridine	1.56332
SLC30A2	xanthine	4.55028
SLC30A2	taurocholate	0.369494
SLC30A2	glycodeoxycholate/glycochenodeoxycholate	2.49047
SLC30A2	taurodeoxycholate/taurochenodeoxycholate	0.907249
SLC30A2	phosphocreatine	6.3362
SLC30A2	3-methyladipate/pimelate	-1.93465
SLC30A2	6-phosphogluconate	0.709186
SLC30A2	alpha-hydroxybutyrate	-1.66298
SLC30A2	2-hydroxyglutarate	-2.36191
SLC30A2	inositol	-1.83149
SLC30A2	malondialdehyde	-1.52442
SLC30A2	glycine	1.08193
SLC30A2	alanine	1.14808
SLC30A2	serine	4.8518
SLC30A2	threonine	3.42512
SLC30A2	methionine	4.17597
SLC30A2	aspartate	2.04691
SLC30A2	glutamate	-4.96417
SLC30A2	asparagine	-2.13669
SLC30A2	glutamine	3.00785
SLC30A2	histidine	4.08738
SLC30A2	arginine	1.32346
SLC30A2	lysine	4.6095
SLC30A2	valine	4.09005
SLC30A2	leucine	4.11676
SLC30A2	isoleucine	3.75057
SLC30A2	phenylalanine	4.24175
SLC30A2	tyrosine	4.01495
SLC30A2	tryptophan	3.74866
SLC30A2	proline	-3.35577
SLC30A2	cis/trans-hydroxyproline	-3.27834
SLC30A2	ornithine	2.30127
SLC30A2	citrulline	-0.197917
SLC30A2	taurine	-2.73307
SLC30A2	5-HIAA	-0.347634
SLC30A2	serotonin	0.15945
SLC30A2	GABA	-0.234144
SLC30A2	acetylglycine	-2.74703
SLC30A2	dimethylglycine	2.19572
SLC30A2	homocysteine	-2.18542
SLC30A2	SDMA/ADMA	2.69998
SLC30A2	NMMA	2.3911
SLC30A2	allantoin	2.74885
SLC30A2	anthranilic acid	-1.70247
SLC30A2	kynurenic acid	3.68377
SLC30A2	5-adenosylhomocysteine	-3.5425
SLC30A2	carnosine	6.26205
SLC30A2	N-carbamoyl-beta-alanine	-4.52215
SLC30A2	thiamine	4.06371
SLC30A2	niacinamide	2.41139
SLC30A2	betaine	4.42889
SLC30A2	choline	1.80826
SLC30A2	alpha-glycerophosphocholine	0.928982
SLC30A2	acetylcholine	0.759576
SLC30A2	creatine	3.27564
SLC30A2	creatinine	4.46458
SLC30A2	thyroxine	2.61104
SLC30A2	trimethylamine-N-oxide	-0.999011
SLC30A2	hexoses (HILIC pos)	4.08404
SLC30A2	adenosine	1.31256
SLC30A2	thymidine	1.84681
SLC30A2	xanthosine	2.77401
SLC30A2	2-deoxyadenosine	-1.32558
SLC30A2	2-deoxycytidine	-0.902073
SLC30A2	cAMP	0.0301265
SLC30A2	cotinine	-2.13046
SLC30A2	pipecolic acid	-0.805962
SLC30A2	pyroglutamic acid	3.25904
SLC30A2	1-methylnicotinamide	1.75352
SLC30A2	butyrobetaine	2.81149
SLC30A2	putrescine	-2.23873
SLC30A2	methionine sulfoxide	2.28981
SLC30A2	carnitine	4.31388
SLC30A2	acetylcarnitine	1.95164
SLC30A2	propionylcarnitine	2.52721
SLC30A2	malonylcarnitine	2.77957
SLC30A2	butyrylcarnitine/isobutyrylcarnitine	-0.145296
SLC30A2	valerylcarnitine/isovalerylcarnitine/2-methylbutyroylcarnitine	0.79686
SLC30A2	hexanoylcarnitine	2.73298
SLC30A2	heptanoylcarnitine	-0.301889
SLC30A2	lauroylcarnitine	3.36056
SLC30A2	myristoylcarnitine	2.20852
SLC30A2	palmitoylcarnitine	1.68951
SLC30A2	stearoylcarnitine	1.40468
SLC30A2	oleylcarnitine	2.91767
SLC30A2	arachidonyl_carnitine	-1.47699
SLC30A2	sarcosine	-0.959786
SLC30A2	beta-alanine	-3.04451
SLC30A2	anserine	5.87371
SLC30A2	C14:0 LPC	-1.21144
SLC30A2	C16:1 LPC	2.16901
SLC30A2	C16:0 LPC	1.7295
SLC30A2	C18:2 LPC	0.416292
SLC30A2	C18:1 LPC	2
SLC30A2	C18:0 LPC	-0.162062
SLC30A2	C20:4 LPC	1.80611
SLC30A2	C20:3 LPC	-0.839982
SLC30A2	C22:6 LPC	2.83993
SLC30A2	C16:0 LPE	-1.24115
SLC30A2	C18:1 LPE	-1.60264
SLC30A2	C18:0 LPE	-1.96882
SLC30A2	C20:4 LPE	0.302607
SLC30A2	C22:6 LPE	0.205046
SLC30A2	C32:2 PC	1.77012
SLC30A2	C32:1 PC	1.35414
SLC30A2	C32:0 PC	-2.50977
SLC30A2	C34:4 PC	0.810377
SLC30A2	C34:3 PC	-0.829106
SLC30A2	C34:2 PC	0.341957
SLC30A2	C34:1 PC	-0.904984
SLC30A2	C36:4 PC-A	-2.96913
SLC30A2	C36:4 PC-B	-0.0212056
SLC30A2	C36:3 PC	-2.33121
SLC30A2	C36:2 PC	-3.03861
SLC30A2	C36:1 PC	-3.10207
SLC30A2	C38:6 PC	-0.934874
SLC30A2	C38:5 PC	-2.37602
SLC30A2	C38:4 PC	-3.58258
SLC30A2	C38:2 PC	-3.01818
SLC30A2	C40:6 PC	-0.681314
SLC30A2	C14:0 SM	1.14649
SLC30A2	C16:1 SM	1.97273
SLC30A2	C16:0 SM	-0.969745
SLC30A2	C18:2 SM	-2.31419
SLC30A2	C18:1 SM	1.81897
SLC30A2	C18:0 SM	1.15258
SLC30A2	C22:1 SM	-2.66523
SLC30A2	C22:0 SM	-3.0714
SLC30A2	C24:1 SM	-1.89633
SLC30A2	C24:0 SM	-1.9587
SLC30A2	C34:2 DAG	-3.46553
SLC30A2	C34:1 DAG	-3.67102
SLC30A2	C36:2 DAG	-3.37059
SLC30A2	C36:1 DAG	-4.86367
SLC30A2	C14:0 CE	-0.460334
SLC30A2	C16:1 CE	2.30703
SLC30A2	C16:0 CE	2.34507
SLC30A2	C18:3 CE	2.00647
SLC30A2	C18:2 CE	2.85506
SLC30A2	C18:1 CE	1.72367
SLC30A2	C18:0 CE	0.296499
SLC30A2	C20:5 CE	2.32395
SLC30A2	C20:4 CE	2.79682
SLC30A2	C20:3 CE	0.892211
SLC30A2	C22:6 CE	1.43244
SLC30A2	C46:2 TAG	0.225336
SLC30A2	C46:1 TAG	-0.14865
SLC30A2	C46:0 TAG	-1.39172
SLC30A2	C48:3 TAG	-0.029128
SLC30A2	C48:2 TAG	0.468116
SLC30A2	C48:1 TAG	-0.536966
SLC30A2	C48:0 TAG	-0.952381
SLC30A2	C50:3 TAG	-0.151008
SLC30A2	C50:2 TAG	-0.397188
SLC30A2	C50:1 TAG	-1.7992
SLC30A2	C50:0 TAG	-2.80209
SLC30A2	C52:5 TAG	-2.36629
SLC30A2	C52:4 TAG	-1.72569
SLC30A2	C52:3 TAG	-1.04039
SLC30A2	C52:2 TAG	-1.89564
SLC30A2	C52:1 TAG	-3.76406
SLC30A2	C54:7 TAG	-2.3562
SLC30A2	C54:6 TAG	-2.07687
SLC30A2	C54:5 TAG	-1.97939
SLC30A2	C54:4 TAG	-3.00738
SLC30A2	C54:3 TAG	-2.41681
SLC30A2	C54:2 TAG	-3.60068
SLC30A2	C54:1 TAG	-5.08169
SLC30A2	C56:8 TAG	-2.80442
SLC30A2	C56:7 TAG	-1.91986
SLC30A2	C56:6 TAG	-2.7749
SLC30A2	C56:5 TAG	-3.35846
SLC30A2	C56:4 TAG	-3.04519
SLC30A2	C56:3 TAG	-2.50157
SLC30A2	C56:2 TAG	-3.70058
SLC30A2	C58:8 TAG	-3.30048
SLC30A2	C58:7 TAG	-3.07347
SLC30A2	C58:6 TAG	-3.56331
SLC9A1	2-aminoadipate	1.93361
SLC9A1	3-phosphoglycerate	5.17975
SLC9A1	alpha-glycerophosphate	-6.00692
SLC9A1	4-pyridoxate	-0.808132
SLC9A1	aconitate	5.90902
SLC9A1	adenine	-3.83323
SLC9A1	adipate	-2.27702
SLC9A1	alpha-ketoglutarate	1.72288
SLC9A1	AMP	-6.46197
SLC9A1	citrate	6.23157
SLC9A1	isocitrate	3.96847
SLC9A1	CMP	-6.3317
SLC9A1	cystathionine	-2.63468
SLC9A1	cytidine	-5.29631
SLC9A1	dCMP	-6.86191
SLC9A1	DHAP/glyceraldehyde 3P	5.06695
SLC9A1	erythrose-4-phosphate	2.62378
SLC9A1	F1P/F6P/G1P/G6P	4.59941
SLC9A1	hexoses (HILIC neg)	5.83084
SLC9A1	fumarate/maleate/alpha-ketoisovalerate	-0.0175172
SLC9A1	glucuronate	5.41272
SLC9A1	glutathione oxidized	6.51885
SLC9A1	glutathione reduced	5.60299
SLC9A1	GMP	-4.12553
SLC9A1	guanosine	-1.67198
SLC9A1	hippurate	4.97472
SLC9A1	hypoxanthine	-3.96525
SLC9A1	inosine	-3.13497
SLC9A1	kynurenine	2.19149
SLC9A1	lactate	6.05569
SLC9A1	lactose	5.70725
SLC9A1	malate	2.00939
SLC9A1	NAD	3.61624
SLC9A1	NADP	4.13297
SLC9A1	oxalate	-6.61202
SLC9A1	pantothenate	-2.577
SLC9A1	PEP	2.57902
SLC9A1	ribose-5-P/ribulose5-P	4.96139
SLC9A1	sorbitol	4.43815
SLC9A1	succinate/methylmalonate	2.3846
SLC9A1	sucrose	2.43475
SLC9A1	thymine	1.40345
SLC9A1	UMP	-7.43008
SLC9A1	UDP-galactose/UDP-glucose	3.24825
SLC9A1	uracil	6.36813
SLC9A1	urate	4.58012
SLC9A1	uridine	-0.402116
SLC9A1	xanthine	7.32494
SLC9A1	taurocholate	0.720345
SLC9A1	glycodeoxycholate/glycochenodeoxycholate	4.39644
SLC9A1	taurodeoxycholate/taurochenodeoxycholate	1.46959
SLC9A1	phosphocreatine	9.31472
SLC9A1	3-methyladipate/pimelate	-4.10938
SLC9A1	6-phosphogluconate	1.56727
SLC9A1	alpha-hydroxybutyrate	-7.17633
SLC9A1	2-hydroxyglutarate	-5.72632
SLC9A1	inositol	1.14228
SLC9A1	malondialdehyde	0.953117
SLC9A1	glycine	0.232862
SLC9A1	alanine	2.92959
SLC9A1	serine	1.92971
SLC9A1	threonine	2.96529
SLC9A1	methionine	5.86748
SLC9A1	aspartate	2.91407
SLC9A1	glutamate	-3.48738
SLC9A1	asparagine	-0.74946
SLC9A1	glutamine	2.01119
SLC9A1	histidine	6.76054
SLC9A1	arginine	3.97652
SLC9A1	lysine	5.40558
SLC9A1	valine	3.73988
SLC9A1	leucine	5.49455
SLC9A1	isoleucine	3.87963
SLC9A1	phenylalanine	5.01172
SLC9A1	tyrosine	4.85493
SLC9A1	tryptophan	3.93813
SLC9A1	proline	-0.220146
SLC9A1	cis/trans-hydroxyproline	-0.487092
SLC9A1	ornithine	2.79718
SLC9A1	citrulline	3.69526
SLC9A1	taurine	-3.44456
SLC9A1	5-HIAA	-2.39966
SLC9A1	serotonin	-0.703951
SLC9A1	GABA	-0.446625
SLC9A1	acetylglycine	-3.01361
SLC9A1	dimethylglycine	4.99484
SLC9A1	homocysteine	1.59723
SLC9A1	SDMA/ADMA	6.28175
SLC9A1	NMMA	7.77569
SLC9A1	allantoin	5.19089
SLC9A1	anthranilic acid	3.12097
SLC9A1	kynurenic acid	7.13049
SLC9A1	5-adenosylhomocysteine	-3.08232
SLC9A1	carnosine	6.28004
SLC9A1	N-carbamoyl-beta-alanine	2.53502
SLC9A1	thiamine	5.50662
SLC9A1	niacinamide	1.90593
SLC9A1	betaine	5.87474
SLC9A1	choline	0.34823
SLC9A1	alpha-glycerophosphocholine	0.0498041
SLC9A1	acetylcholine	-2.69711
SLC9A1	creatine	3.62886
SLC9A1	creatinine	7.89412
SLC9A1	thyroxine	5.4243
SLC9A1	trimethylamine-N-oxide	-4.06278
SLC9A1	hexoses (HILIC pos)	4.00898
SLC9A1	adenosine	1.98461
SLC9A1	thymidine	1.48503
SLC9A1	xanthosine	4.2284
SLC9A1	2-deoxyadenosine	2.84857
SLC9A1	2-deoxycytidine	-0.952015
SLC9A1	cAMP	-1.42308
SLC9A1	cotinine	-4.15546
SLC9A1	pipecolic acid	-0.186186
SLC9A1	pyroglutamic acid	5.16684
SLC9A1	1-methylnicotinamide	3.13524
SLC9A1	butyrobetaine	4.25898
SLC9A1	putrescine	-2.98837
SLC9A1	methionine sulfoxide	6.15034
SLC9A1	carnitine	4.13883
SLC9A1	acetylcarnitine	4.39807
SLC9A1	propionylcarnitine	4.47412
SLC9A1	malonylcarnitine	5.41698
SLC9A1	butyrylcarnitine/isobutyrylcarnitine	2.11541
SLC9A1	valerylcarnitine/isovalerylcarnitine/2-methylbutyroylcarnitine	3.80454
SLC9A1	hexanoylcarnitine	3.19148
SLC9A1	heptanoylcarnitine	-1.97459
SLC9A1	lauroylcarnitine	1.5285
SLC9A1	myristoylcarnitine	1.57646
SLC9A1	palmitoylcarnitine	0.111829
SLC9A1	stearoylcarnitine	-0.226059
SLC9A1	oleylcarnitine	0.803053
SLC9A1	arachidonyl_carnitine	-5.70104
SLC9A1	sarcosine	2.38958
SLC9A1	beta-alanine	-0.917802
SLC9A1	anserine	4.55871
SLC9A1	C14:0 LPC	-2.00171
SLC9A1	C16:1 LPC	1.40771
SLC9A1	C16:0 LPC	4.222
SLC9A1	C18:2 LPC	-3.06808
SLC9A1	C18:1 LPC	5.02235
SLC9A1	C18:0 LPC	1.01087
SLC9A1	C20:4 LPC	2.48957
SLC9A1	C20:3 LPC	-0.52887
SLC9A1	C22:6 LPC	2.16904
SLC9A1	C16:0 LPE	-1.46829
SLC9A1	C18:1 LPE	-2.42692
SLC9A1	C18:0 LPE	0.0632523
SLC9A1	C20:4 LPE	-3.96444
SLC9A1	C22:6 LPE	-2.09803
SLC9A1	C32:2 PC	2.32991
SLC9A1	C32:1 PC	-1.90075
SLC9A1	C32:0 PC	-4.10098
SLC9A1	C34:4 PC	-1.56158
SLC9A1	C34:3 PC	1.94325
SLC9A1	C34:2 PC	0.620473
SLC9A1	C34:1 PC	-3.95781
SLC9A1	C36:4 PC-A	-3.81052
SLC9A1	C36:4 PC-B	-5.87063
SLC9A1	C36:3 PC	-2.34964
SLC9A1	C36:2 PC	-1.27298
SLC9A1	C36:1 PC	-1.48253
SLC9A1	C38:6 PC	-6.68229
SLC9A1	C38:5 PC	-7.18787
SLC9A1	C38:4 PC	-7.01115
SLC9A1	C38:2 PC	-0.624679
SLC9A1	C40:6 PC	-5.79942
SLC9A1	C14:0 SM	3.58579
SLC9A1	C16:1 SM	3.55034
SLC9A1	C16:0 SM	-0.945161
SLC9A1	C18:2 SM	-5.02848
SLC9A1	C18:1 SM	-4.53696
SLC9A1	C18:0 SM	-4.50447
SLC9A1	C22:1 SM	-3.42671
SLC9A1	C22:0 SM	-0.93418
SLC9A1	C24:1 SM	-1.01015
SLC9A1	C24:0 SM	0.975571
SLC9A1	C34:2 DAG	-5.39529
SLC9A1	C34:1 DAG	-4.50725
SLC9A1	C36:2 DAG	-3.93944
SLC9A1	C36:1 DAG	-6.08868
SLC9A1	C14:0 CE	1.13317
SLC9A1	C16:1 CE	6.78575
SLC9A1	C16:0 CE	7.93309
SLC9A1	C18:3 CE	6.52073
SLC9A1	C18:2 CE	7.66005
SLC9A1	C18:1 CE	6.48247
SLC9A1	C18:0 CE	3.67167
SLC9A1	C20:5 CE	7.21524
SLC9A1	C20:4 CE	7.94297
SLC9A1	C20:3 CE	5.0845
SLC9A1	C22:6 CE	4.48616
SLC9A1	C46:2 TAG	-2.79652
SLC9A1	C46:1 TAG	-3.74466
SLC9A1	C46:0 TAG	-3.8111
SLC9A1	C48:3 TAG	-0.947551
SLC9A1	C48:2 TAG	-2.23194
SLC9A1	C48:1 TAG	-3.56573
SLC9A1	C48:0 TAG	-2.65858
[truncated: 102,626 more rows]
