# Supplementary material for: SLC45A4 encodes a peroxisomal putrescine transporter that promotes GABA de novo synthesis
Source: Nat Commun. 2025 Nov 20;16:10198. doi: 10.1038/s41467-025-62721-x (PMC12634670; doi:10.1038/s41467-025-62721-x)
Supplement: Supplementary file 6 — Source Data [file 41467_2025_62721_MOESM6_ESM.xlsx]

## Sheet: Figure_1
Figure 1b
SLC45A4 relative mRNA levels
A549	H1299	HepG2		SLC45A4 relative mRNA levels
1.22178	0.352754	0.000819			A549	H1299	HepG2
0.837837	0.328587	0.001426		Average	1.01217	0.313542	0.00194233
0.976894	0.259286	0.003582		SEM	0.112229	0.0280109	0.00083835
Cell line	A549			H1299			HepG2
GABA - Ion count	1.69272e+07	1.82273e+07	1.95574e+07	6.6981e+06	7.18495e+06	6.54481e+06	314015	272193	259818
	GABA - Ion count	A549	H1299	HepG2
	Average	1.82373e+07	6.80929e+06	282009
	SEM	759308	192973	16397
Figure 1c
	HepG2-Ctr			HepG2-SLC45A4
GABA - Ion count	8.77197e+06	9.88541e+06	9.34136e+06	2.00059e+07	2.07129e+07	1.88162e+07
	HepG2-Ctr	HepG2-SLC45A4
Average	9.33292e+06	1.9845e+07
SEM	321451	553397
T.TEST	4.02148e-05
Figure 1e
Ion Count		A549			H1299
12C4-GABA	Ctr	1.69272e+07	1.82273e+07	1.95574e+07	6.6981e+06	7.18495e+06	6.54481e+06
	KD	6.82217e+06	8.53375e+06	9.43755e+06	1.63371e+06	2.06269e+06	2.06375e+06
13C4-GABA	Ctr	9.35786e+06	9.95826e+06	1.08862e+07	3.5759e+06	4.24354e+06	4.05312e+06
	KD	6.59276e+06	7.78493e+06	8.63595e+06	3.75366e+06	4.8595e+06	5.23106e+06
		AVG			SEM			T.TEST Ctr vs KD
Ion Count		A549	H1299		A549	H1299		A549	H1299
12C4-GABA	Ctr	1.82373e+07	6.80929e+06		759308	192973		0.000381163	1.72224e-05
	KD	8.26449e+06	1.92005e+06		766905	143170
13C4-GABA	Ctr	1.00674e+07	3.95752e+06		444552	198571		0.0159158	0.123881
	KD	7.67121e+06	4.61474e+06		592553	443700

## Sheet: Figure_2
Figure 2b
Labeled fraction	A549_1	A549_2	A549_3	H1299_1	H1299_2	H1299_3	HepG2_1	HepG2_2	HepG2_3
13C5-Glutamine	0.952757	0.956074	0.957052	0.960298	0.959583	0.958554	0.910425	0.911293	0.911481
13C5-Glutamate	0.545602	0.563856	0.549229	0.734339	0.730965	0.725043	0.444073	0.436491	0.453272
13C4-GABA	0.00470981	0.00429095	0.00540163	0.00682539	0.00662475	0.0076208	0.0479641	0.0516649	0.0459268
	AVG			SEM
	A549	H1299	HepG2	A549	H1299	HepG2
13C5-Glutamine	0.955294	0.959478	0.911066	0.00129959	0.000506156	0.000325128
13C5-Glutamate	0.552896	0.730115	0.444612	0.00557943	0.00271705	0.00485172
13C4-GABA	0.00480079	0.00702365	0.0485186	0.000323838	0.000304142	0.00167949
Figure 2c
Labeled fraction	A549_1	A549_2	A549_3	H1299_1	H1299_2	H1299_3	HepG2_1	HepG2_2	HepG2_3
13C6-Arginine	0.92754	0.929332	0.932158	0.953714	0.948099	0.947859	0.972126	0.967842	0.963143
13C5-Ornithine	0.575466	0.636166	0.618499	0.786371	0.823862	0.82876	0.832145	0.868288	0.852403
13C4-GABA	0.55036	0.542958	0.543274	0.368423	0.314321	0.263341	0.65579	0.648636	0.65958
	AVG			SEM
	A549	H1299	HepG2	A549	H1299	HepG2
13C6-Arginine	0.929677	0.949891	0.967704	0.00134403	0.00191308	0.00259395
13C5-Ornithine	0.610043	0.812997	0.850945	0.0180253	0.0133882	0.010459
13C4-GABA	0.545531	0.315362	0.654669	0.00241646	0.030339	0.00320845
Figure 2d
with FBS	Isotope	Blank1_20240304084759	Blank2	Blank3	MediaT0_1	MediaT0_2	MediaT0_3	MediaT1h_1	MediaT1h_2	MediaT1h_3	MediaT5h_1	MediaT5h_2	MediaT5h_3_20240304091135	MediaT10h_1	MediaT10h_2	MediaT10h_3	MediaT24h_1	MediaT24h_2	MediaT24h_3
	12C-ornithine	65876.5	44128.4	56652.1	76894.7	61888.2	74456.3	77769.8	71534.1	89149.3	94047.3	99768.5	117390	109746	111326	116280	190889	193671	211466
	2H6-ornithine	0	0	4327.15	405543	382236	442629	437562	377898	398777	401400	387165	413178	337468	372517	417177	371437	402693	364851
	12C-ornithine	-blanks			21342.4	6335.82	18903.9	22217.5	15981.7	33597	38495	44216.2	61837.7	54193.9	55773.3	60727.9	135336	138119	155913
	Incubation Time				0			1			5			10			24
	(x*2µM*100DL)/2H6-Ornithine ion count				10.5253	3.31514	8.54167	10.1551	8.45823	16.85	19.1804	22.841	29.9327	32.118	29.944	29.1137	72.8717	68.5976	85.4669
	T.TEST							0.113819			0.0265952			0.00329977			0.00211779
No FBS	Isotope	Blank1	Blank2		MediaT0-noFBS_1	MediaT0-noFBS_2	MediaT0-noFBS_3	MediaT1-noFBS_1	MediaT1-noFBS_2	MediaT1-noFBS_3	MediaT5-noFBS_1	MediaT5-noFBS_2	MediaT5-noFBS_3	MediaT24-noFBS_1	MediaT24-noFBS_2	MediaT24-noFBS_3
	12C-ornithine	106826	88950.2		23906.1	27134.1	24986.4	25058.8	23771.7	24758.6	22320.6	24690.3	24966.7	27187.1	25054.9	23632.2
	2H6-ornithine	735857	650097		724216	692037	730902	705646	723419	719659	695501	737733	894359	760626	710246	693855
	(x*2µM*100DL)/2H6-Ornithine ion count				6.60193	7.84181	6.83714	7.10237	6.57204	6.88065	6.41858	6.69357	5.58314	7.14862	7.05526	6.81186
	T.TEST							0.346561			0.0635487			0.420127
		Incubation Time	0	1	5	10	24
Ornithine µM	Serum	AVG	7.46071	11.8211	23.9847	30.3919	75.6454
		SEM	2.15043	2.56171	3.15618	0.895711	5.06339
		Incubation Time	0	1	5	24
	Ctr	AVG	7.09362	6.85169	6.23176	7.00525
		SEM	0.380205	0.153775	0.333884	0.100379
Figure 2e	0h			24h			24h
	Control FBS_1	Control FBS_2	Control FBS_3	Control FBS_4	Control FBS_5	Control FBS_6	Heated FBS_1	Heated FBS_2	Heated FBS_3
Ornithine - Ion count	93935.9	78480.1	59708.3	831064	752904	849324	141701	134361	128786
		0h	24h	24h
		Control FBS	Control FBS	Heated FBS
Ornithine - Ion count	Average	77374.8	811097	134949
	SEM	9896.12	29570.5	3739.84
Figure 2f
A549
mz	Ion Count -Intensity	GABA - Isotope
104.071	820990	12C4
105.074	35213.6	13C1
108.084	42009.8	13C4
108.096	400127	2H4
109.102	357677	2H5
110.108	1.3973e+06	2H6
Figure 2g
Labeling Fraction	HepG2-Ctr			HepG2-OE
2H6-GABA	0.0419159	0.0501656	0.0410436	0.37582	0.317937	0.314848
Labeling Fraction	HepG2-Ctr	HepG2-OE-hSLC45A4
Average	0.0443751	0.336202
SEM	0.00290622	0.0198294
T.TEST	6.46824e-05

## Sheet: Figure_3
Figure 3a
Compound	A549-KO2_1	A549-KO2_2	A549-KO2_3	A549-KO1_1	A549-KO1_2	A549-KO1_3	A549-WT_1	A549-WT_2	A549-WT_3	A549-WT_4	A549-WT_5
4-Aminobutyrate (GABA)	725731	762255	783778	1.32762e+06	1.35026e+06	1.26223e+06	4157552	4.47156e+06	4048849	2.57834e+06	2696408
Compound	H1299-KO2_1	H1299-KO2_2	H1299-KO2_3	H1299-KO1_1	H1299-KO1_2	H1299-KO1_3	H1299-WT_1	H1299-WT_2	H1299-WT_3	H1299-WT_4	H1299-WT_5	H1299-WT_6
4-Aminobutyrate (GABA)	2109874	1594634	1.94394e+06	1.08454e+06	1.10208e+06	1.15505e+06	5.3164e+06	4.9696e+06	4.59971e+06	5.09322e+06	5158085	5.35657e+06
	A549					H1299
	KO2	KO1	WT			KO2	KO1	WT
AVG	757255	1.31337e+06	3.59054e+06		AVG	1.88282e+06	1.11389e+06	5.08226e+06
SEM	16942.1	26390.9	395712		SEM	151844	21193.3	112766
T.TEST WT vs KOs	0.000857114	0.00251022			T.TEST WT vs KOs	1.8294e-06	1.63063e-07
Figure 3b
Figure 3c
isotopeLabel	compound	A549_WT_1	A549_WT_2	A549_WT_3	A549_KO1_1	A549_KO1_2	A549_KO1_3	A549_KO2_1	A549_KO2_2	A549_KO2_3
D2-label-6	4-Aminobutyrate (GABA)	1.67425e+06	1.72564e+06	1914503	313794	285910	292320	460588	472776	502632
isotopeLabel	compound	H1299_WT_1	H1299_WT_2	H1299_WT_3	H1299_KO1_1	H1299_KO1_2	H1299_KO1_3	H1299_KO2_1	H1299_KO2_2	H1299_KO2_3
D2-label-6	4-Aminobutyrate (GABA)	1.76295e+06	1437055	1582527	74948	83003.7	62605.1	110153	121138	107381
	AVG			SEM			T.TEST WT vs KOs
2H6-GABA - Ion count	A549	H1299		A549	H1299		A549	H1299
WT	1.77146e+06	1.59418e+06		73042.3	94257
KO 1	297341	73518.9		8431.94	5931.78		1.82647e-05	4.35109e-05
KO 2	478665	112891		12489.4	4200.58		3.16863e-05	4.80716e-05
Figure 3d
isotopeLabel	compound	A549_WT_1	A549_WT_2	A549_WT_3	A549_KO1_1	A549_KO1_2	A549_KO1_3	A549_KO2_1	A549_KO2_2	A549_KO2_3
D2-label-6	Putrescine	98004.5	162126	166364	615684	476053	726690	969254	1.05054e+06	895859
isotopeLabel	compound	H1299_WT_1	H1299_WT_2	H1299_WT_3	H1299_KO1_1	H1299_KO1_2	H1299_KO1_3	H1299_KO2_1	H1299_KO2_2	H1299_KO2_3
D2-label-6	Putrescine	62568	52039.1	61619.2	880870	910439	783480	1.54166e+06	1.22219e+06	1.07982e+06
	AVG			SEM			T.TEST WT vs KOs
2H6-putrescine - Ion count	A549	H1299		A549	H1299		A549	H1299
WT	142165	58742.1		22114.2	3362.67
KO 1	606142	858263		72509.8	38353.3		0.00180461	1.58848e-05
KO 2	971885	1.28122e+06		44672.6	136548		3.81556e-05	0.00043104
Figure 3f
													One-way ANOVA followed by two-way TukeyHSD posthoc test
isotopeLabel	compound	A549_WT_1	A549_WT_2	A549_WT_3	A549_KO1_1	A549_KO1_2	A549_KO1_3	A549_KO2_1	A549_KO2_2	A549_KO2_3
D2-label-6	4-Aminobutyrate (GABA)	3.14134e+06	1.43096e+06	2.5399e+06	129088	136615	192310	304964	364930	478287			A549							H1299
isotopeLabel	compound	H1299_WT_1	H1299_WT_2	H1299_WT_3	H1299_KO1_1	H1299_KO1_2	H1299_KO1_3	H1299_KO2_1	H1299_KO2_2	H1299_KO2_3
D2-label-6	4-Aminobutyrate (GABA)	621342	604920	699155	33077.8	31350	36969.9	33631.6	36322	23630.7
	AVG			SEM
2H6-GABA - Ion count	A549	H1299		A549	H1299
WT	2.37073e+06	641806		500934	29064.1
KO 1	152671	33799.2		19938.3	1661.92
KO 2	382727	31194.8		50819.2	3860.95
Figure 3g
isotopeLabel	compound	A549_WT_1	A549_WT_2	A549_WT_3	A549_KO1_1	A549_KO1_2	A549_KO1_3	A549_KO2_1	A549_KO2_2	A549_KO2_3
C13-label-4	4-Aminobutyrate (GABA)	5.12381e+06	2.36663e+06	3.77634e+06	2.87482e+06	2.80152e+06	2.20264e+06	4.0779e+06	4.30178e+06	4.54217e+06
isotopeLabel	compound	H1299_WT_1	H1299_WT_2	H1299_WT_3	H1299_KO1_1	H1299_KO1_2	H1299_KO1_3	H1299_KO2_1	H1299_KO2_2	H1299_KO2_3
C13-label-4	4-Aminobutyrate (GABA)	1.58611e+06	1.87201e+06	2.75161e+06	1.58859e+06	1.83156e+06	1.23225e+06	1.3562e+06	1.77267e+06	1.44766e+06
	AVG			SEM
13C4-GABA - Ion count	A549	H1299		A549	H1299		One-way ANOVA followed by two-way TukeyHSD posthoc test
WT	3.75559e+06	2.06991e+06		795997	350700
KO 1	2.62632e+06	1.5508e+06		212896	174034		A549							H1299
KO 2	4.30728e+06	1.52551e+06		134050	126368

## Sheet: Figure_4
Figure 4b
H1299 cells
Experimental conditions	Ctr_1	Ctr_2	Ctr_3	DFMO_1	DFMO_2	DFMO_3
2H6-putrescine - ion count	1.97955e+06	2.62621e+06	2.67699e+06	207179	172555	179562
2H6-GABA - ion count	2.53226e+06	2.72042e+06	2.82846e+06	731662	618099	807438
	2H6-putrescine		2H6-GABA
Ion count	AVG	SEM	AVG	SEM
Ctl	2.42758e+06	224495	2.69371e+06	86543.9
DFMO	186432	10568.6	719066	55019.3
T.TEST Ctr vs DFMO	0.000568131		4.28751e-05
Figure 4c
HepG2 cells
Experimental conditions	Ctr_1	Ctr_2	Ctr_3	DFMO_1	DFMO_2	DFMO_3
13C4-putrescine - ion count	690475	614327	649442	549.094	3384.87	2172.69
13C4-GABA - ion count	4.21122e+06	4.38531e+06	4.32076e+06	522098	493886	440326
	13C4-putrescine		13C4-GABA
Ion count	AVG	SEM	AVG	SEM
Ctl	651415	22004.3	4.30576e+06	50809.4
DFMO	2035.55	821.486	485436	23980.6
T.TEST Ctr vs DFMO	7.87183e-06		2.80272e-07
Figure 4d
	A549 - WT						A549 - KO 1						A549 - KO 2
Experimental condition	Ctr_1	Ctr_2	Ctr_3	OE-hODC1_1	OE-hODC1_2	OE-hODC1_3	Ctr_1	Ctr_2	Ctr_3	OE-hODC1_1	OE-hODC1_2	OE-hODC1_3	Ctr_1	Ctr_2	Ctr_3	OE-hODC1_1	OE-hODC1_2	OE-hODC1_3
GABA - ion count	4.60065e+06	4.4147e+06	4.31591e+06	3.00108e+07	3.52461e+07	3.18532e+07	1.78982e+06	1.56199e+06	1.20647e+06	1.70826e+07	1.7372e+07	1.80214e+07	1.98507e+06	1.82408e+06	1.53012e+06	1.65819e+07	1.62115e+07	1.52396e+07
	H1299 - WT						H1299 - KO 1						H1299 - KO 2
Experimental condition	Ctr_1	Ctr_2	Ctr_3	OE-hODC1_1	OE-hODC1_2	OE-hODC1_3	Ctr_1	Ctr_2	Ctr_3	OE-hODC1_1	OE-hODC1_2	OE-hODC1_3	Ctr_1	Ctr_2	Ctr_3	OE-hODC1_1	OE-hODC1_2	OE-hODC1_3
GABA - ion count	3.03891e+06	3.9053e+06	3.54161e+06	2.17134e+07	2.15539e+07	2.21879e+07	1.10184e+06	1.2122e+06	1.0959e+06	1.06967e+07	1.003e+07	1.11621e+07	1.13968e+06	1.21962e+06	1.25313e+06	1.42369e+07	1.2312e+07	1.28477e+07
	A549 - AVG			A549 - SEM			T.TEST
	Ctr	OE-hODC1		Ctr	OE-hODC1		Ctr vs OE+hODC1
WT	4.44375e+06	3.237e+07		83469.8	1.53325e+06		5.37553e-05
KO1	1.51943e+06	1.7492e+07		169738	277567		1.03007e-06
KO 2	1.77976e+06	1.6011e+07		133191	400248		4.60442e-06
	H1299 - AVG			H1299 - SEM
	Ctr	OE-hODC1		Ctr	OE-hODC1
WT	3.49527e+06	2.18184e+07		251176	190413		5.24327e-07
KO1	1.13665e+06	1.06296e+07		37815	328507		8.76299e-06
KO 2	1.20414e+06	1.31322e+07		33653.9	573580		3.18088e-05
Figure 4e
Experimental condition	Ctr_1	Ctr_2	Ctr_3	Pentamidine_1	Pentamidine_2	Pentamidine_3	Aminoguanidine_1	Aminoguanidine_2	Aminoguanidine_3	Clorgyline_1	Clorgyline_2	Clorgyline_3	Selegiline_1	Selegiline_2	Selegiline_3
2H6-putrescine - ion count	1.97955e+06	2.62621e+06	2.67699e+06	2.44174e+06	2.45644e+06	2.53183e+06	1.96898e+06	2.2788e+06	2.22996e+06	2.07992e+06	2.00505e+06	1.76968e+06	2.05936e+06	2.09169e+06	2.31895e+06
2H6-GABA - Ion count	2.53226e+06	2.72042e+06	2.82846e+06	184328	183797	161614	199526	213604	194687	1.6124e+06	1.46693e+06	1.44379e+06	2.01728e+06	1.92579e+06	2.40332e+06
		2H6-putrescine			2H6-GABA
		AVG	SEM	T.TEST	AVG	SEM	T.TEST
	Ctl	2.42758e+06	224495		2.69371e+06	86543.9
MAO inhibitors	Clorgyline	1.95155e+06	93469.6	0.121895	1.50771e+06	52772.9	0.000305136
	Selegiline	2.15667e+06	81678.6	0.320128	2.11546e+06	146333	0.0272448
DAO inhibitors	Pentamidine	2.47667e+06	176401	0.838836	176580	7484.39	8.44313e-06
	Aminoguanidine	2.15925e+06	96175.2	0.333587	202606	5673.63	8.74482e-06
Figure 4f
A549 cells
Ctr - Aminoguanidine 0
GABA isotope	13C4	2D4	2D6	2D4+2D6	2Ds/13C			AVG	SEM
Ion count 1	2.31965e+06	19172.1	111581	130753	0.0563674			2Ds/13C	2Ds/13C
Ion count 2	631049	8391.48	48679.6	57071.1	0.0904384		Ctr	0.0676388	0.0114
Ion count 3	2.96343e+06	26440.8	139839	166280	0.0561105		10 nM	0.0822954	0.0130802
Aminoguanidine 10 nM							100 nM	0.118902	0.0063857
GABA isotope	13C4	2D4	2D6	2D4+2D6	2Ds/13C
Ion count 1	926720	6486.76	62037.4	68524.1	0.0739426			T.TEST
Ion count 2	1.38846e+06	11381.4	78871.3	90252.7	0.065002
Ion count 3	342956	4426.25	32592.9	37019.1	0.107941		Ctr vs 10 nM	0.222916
Aminoguanidine 100 nM							Ctr vs 100 nM	0.0086007
GABA isotope	13C4	2D4	2D6	2D4+2D6	2Ds/13C
Ion count 1	489580	6837.49	57483.9	64321.3	0.131381
Ion count 2	592365	5409.93	62721.8	68131.8	0.115017
Ion count 3	602177	6477.52	59947.6	66425.1	0.110308
Figure 4g
A549 cells
Ctr - Aminoguanidine 0
GABA isotope	13C4	2D4	2D6	2D4+2D6			AVG		SEM
Labeled fraction 1	0.922167	0.00762179	0.0443584	0.0519802			13C4	2Ds	13C4	2Ds
Labeled fraction 2	0.873042	0.0116094	0.067347	0.0789565		Ctr	0.905864	0.0608973	0.0164112	0.00902979
Labeled fraction 3	0.922383	0.00822982	0.0435256	0.0517554		10 nM	0.866449	0.0706955	0.023294	0.00916874
Aminoguanidine 10 nM						100 nM	0.818213	0.0972087	0.00660176	0.00446571
GABA isotope	13C4	2D4	2D6	2D4+2D6
Labeled fraction 1	0.880514	0.00616333	0.0589442	0.0651075			T.TEST
Labeled fraction 2	0.897881	0.00736004	0.051004	0.058364		GABA isotope	13C4	2Ds
Labeled fraction 3	0.820953	0.0105954	0.0780195	0.0886149		Ctr vs 10 nM	0.119393	0.244419
Aminoguanidine 100 nM						Ctr vs 100 nM	0.00386677	0.0113329
GABA isotope	13C4	2D4	2D6	2D4+2D6
Labeled fraction 1	0.805192	0.0112453	0.0945412	0.105787
Labeled fraction 2	0.826617	0.00754931	0.0875254	0.0950747
Labeled fraction 3	0.82283	0.00885105	0.0819139	0.090765
Figure 4h
A549 cells
dFBS Condition									AVG	SEM
GABA isotope	12C4	13C4	2D4	2D6	2D4+2D6	2Ds/13C			2Ds/13C	2Ds/13C
Ion count 1	79423	1.20645e+06	22390.9	72949.9	95340.8	0.0262751		dFBS	0.0654675	0.0160058
Ion count 2	211202	4.54827e+06	64933.4	240478	305412	0.0841687		Hs	0.171476	0.00428126
Ion count 3	217029	5.13097e+06	66770.5	245136	311907	0.0859587
								T.TEST	0.0032047
Horse serume (Hs)
GABA isotope	12C4	13C4	2D4	2D6	2D4+2D6	2Ds/13C
Ion count 1	87645.6	161257	8228.25	24661.3	32889.5	0.16964
Ion count 2	87575	186077	9163.47	22526.4	31689.9	0.163453
Ion count 3	107073	234301	9432.91	25724.1	35157.1	0.181336

## Sheet: Figure_5
Figure 5d
Figure 5e
		3-H putrescine uptake
	condition	Ctr	SLC45A4
	Measurement a	6616	9385.33
	Measurement b	6040.67	9333.33
	Measurement c	6784.67	9712
	CPM/10^11 particles
	condition	Ctr	SLC45A4
	AVG	6480.44	9476.89
	SEM	225.215	118.51
	T.TEST	0.000148866

## Sheet: SuppFig_4
Supplementary Figure 4a
			2.496x10^6 cells			2.007x10^6 cells
			A549 WT cell			H1299 WT cell
			Exp 1-Ion count	Exp 2-Ion count	Exp 3-ion count	Exp 1-Ion count	Exp 2-Ion count	Exp 3-ion count
	Unknown	12C4-GABA	4.79407e+06	4.34116e+06	4.38282e+06	2.02095e+06	2.31309e+06	2.04731e+06
	1 µM	13C4-GABA	1.13968e+06	888261	1.26216e+06	1.07075e+06	1.36883e+06	1.30919e+06
12C-GABA/13C-GABA	µM	12C-GABA	4.20649	4.88726	3.47248	1.88742	1.68983	1.5638
12C-GABA in 1ml	nmol/10^6 cells		1.68529	1.95804	1.39122	0.940417	0.841969	0.779174
			A549	H1299
		AVG	1.67818	0.853853
		SEM	0.163665	0.0469245
		T. TEST	0.0294547
Supplementary Figure 4b
			2.496x10^6 cells			2.007x10^6 cells
			A549 WT media			H1299 WT media
			Exp 1-Ion count	Exp 2-Ion count	Exp 3-ion count	Exp 1-Ion count	Exp 2-Ion count	Exp 3-ion count
	Unknown	12C4-GABA	31794	33380.5	36522.3	18463.9	18570.7	17921.5
	1 µM	13C4-GABA	1.81948e+06	1.2731e+06	1.2047e+06	1.5619e+06	1.41063e+06	1.53909e+06
12C-GABA/13C-GABA	µM	12C-GABA	0.0174742	0.0262198	0.0303164	0.0118214	0.0131649	0.0116442
12C-GABA in 1ml	nmol/10^6 cells		0.00700087	0.0105047	0.012146	0.00589011	0.00655949	0.0058018
	pmol/10^6 cells		7.00087	10.5047	12.146	5.89011	6.55949	5.8018
	per hours (over 24)		0.291703	0.437697	0.506082	0.245421	0.273312	0.241742
			A549	H1299
		AVG	0.411827	0.253492
		SEM	0.0632233	0.00996703
		T. TEST	0.12595

## Sheet: SuppFig_5
Supplementary Figure 5a
Labeled fraction	13C6-glucose
	A549						H1299
Compound	Ctl_1	Ctl_2	Ctl_3	12C-Sucrose_1	12C-Sucrose_2	12C-Sucrose_3	Ctl_1	Ctl_2	Ctl_3	12C-Sucrose_1	12C-Sucrose_2	12C-Sucrose_3
Glucose	0.909574	0.92333	0.909058	0.909151	0.867961	0.905496	0.889346	0.904186	0.912757	0.88596	0.879649	0.870773
Glucose 6-phosphate	0.814326	0.770855	0.827201	0.816961	0.798786	0.815035	0.790845	0.790839	0.789933	0.808902	0.881539	0.82708
Lactate	0.728333	0.738728	0.751236	0.73751	0.709921	0.667915	0.813267	0.807733	0.810803	0.779717	0.799055	0.813545
Dihydroxyacetone phosphate	0.734863	0.73045	0.738513	0.77519	0.720387	0.782702	0.756446	0.770019	0.738425	0.738521	0.771331	0.778733
Fructose	0.42048	0.480394	0.524325	0.524527	0.508721	0.427325	0.15114	0.138294	0.170434	0.125244	0.162693	0.253377
Aconitate	0.160584	0.200733	0.189368	0.192991	0.175496	0.146033	0.376492	0.38334	0.365327	0.326784	0.34257	0.399862
Acetylputrescine	0.158743	0.156339	0.16535	0.148391	0.148799	0.141278	0.214618	0.208285	0.21629	0.196395	0.204368	0.217473
Glutamate	0.0663094	0.0651189	0.0713699	0.0649708	0.0615212	0.0526551	0.218353	0.203234	0.202558	0.169702	0.187949	0.232981
Alpha-Ketoglutarate	0.0298066	0.0349305	0.0358088	0.032638	0.0269771	0.0223941	0.163573	0.152473	0.148253	0.121981	0.13516	0.182409
Citrate	0.0185131	0.0112848	0.0141457	0.0268777	0.0197587	0.0091332	0.090763	0.0949319	0.0950303	0.0804736	0.099741	0.123515
Succinic acid	0.00258031	0.000479869	0.0012323	0.00119197	0.000807993	0.00142108	0.0691731	0.0698327	0.0647013	0.0580023	0.0659978	0.0752217
4-Aminobutyrate (GABA)	0.000693063	0.000468968	0.000517164	0.000574814	0.000281335	0.000305656	0.00397961	0.00565381	0.00590305	0.00583179	0.00591803	0.00817663
Putrescine	0	0	0.0004508	0.000515917	0.000181865	0	0.00295086	0.00184012	0.00246699	0.00302341	0.00306004	0.00370878
Arginine	0	0.000110562	0	0	0	0	0	9.26882e-05	0	0	0	0
Sucrose	0	0	0	0	0	0	0	0	0	0	0	0
Isocitrate	0	0	0	0	0	0	0	0	0	0	0	0
Ornithine	0	0	0	0	0	0	0	0	0	0	0	0
Supplementary Figure 5b
Labeled Fraction		A549						H1299
Compound	Label	12C-Sucrose_1	12C-Sucrose_2	12C-Sucrose_3	Ctl_1	Ctl_2	Ctl_3	12C-Sucrose_1	12C-Sucrose_2	12C-Sucrose_3	Ctl_1	Ctl_2	Ctl_3
4-Aminobutyrate (GABA)	0	0.99885	0.998875	0.999301	0.997469	0.998946	0.998116	0.988448	0.987952	0.984085	0.99269	0.987428	0.987102
4-Aminobutyrate (GABA)	1	0	0.00112534	0.000176291	0.00228948	0.000231539	0.00170023	0.00145536	0.00274211	0.00263028	0.00076448	0.00429391	0.00424742
4-Aminobutyrate (GABA)	2	0.00114963	0	0.000523167	0.000241389	0.000822166	0.000184211	0.008419	0.00698886	0.00977688	0.0044823	0.00651402	0.00658747
4-Aminobutyrate (GABA)	3	0	0	0	0	0	0	0.00167793	0.00231743	0.00350749	0.00206312	0.00176443	0.00206329
13C Sum		0.00114963	0.00112534	0.000699459	0.00253086	0.0010537	0.00188444	0.0115523	0.0120484	0.0159147	0.0073099	0.0125724	0.0128982
		AVG					SEM
		A549		H1299			A549		H1299			T.TEST Ctl vs Sucrose
		12C-sucrose	Ctl	12C-sucrose	Ctl		12C-sucrose	Ctl	12C-sucrose	Ctl
	13C1	0.000433877	0.00140708	0.00227592	0.00310194		0.00028533	0.000499606	0.000336028	0.000954326		0.139536	0.379816
	13C2	0.000557598	0.000415922	0.00839492	0.00586126		0.000271334	0.000166395	0.000657217	0.000563225
	13C3	0	0	0.00250095	0.00196361		0	0	0.000437692	8.1314e-05
	13Cs Sum	0.000991475	0.001823	0.0131718	0.0109268		0.000146177	0.000427524	0.0013789	0.0018109

## Sheet: SuppFig_6
H1299
mz	Ion Count -Intensity	GABA - Isotope
104.071	2.03257e+06	12C4
105.074	88536.9	13C1
108.084	319407	13C4
108.096	312987	2H4
109.102	349950	2H5
110.108	1.19163e+06	2H6

## Sheet: SuppFig_7
Supplementary Figure 7a
	A549 - WT						A549 - KO 1						A549 - KO 2
Experimental condition	Ctr_1	Ctr_2	Ctr_3	OE-hODC1_1	OE-hODC1_2	OE-hODC1_3	Ctr_1	Ctr_2	Ctr_3	OE-hODC1_1	OE-hODC1_2	OE-hODC1_3	Ctr_1	Ctr_2	Ctr_3	OE-hODC1_1	OE-hODC1_2	OE-hODC1_3
putrescine - ion count	297016	328094	321532	7.79392e+06	6.42511e+06	8.2352e+06	399688	430033	18327.3	1.21272e+07	1.34e+07	1.48972e+07	362079	398716	320201	8.96059e+06	1.05328e+07	1.04868e+07
	H1299 - WT						H1299 - KO 1						H1299 - KO 2
Experimental condition	Ctr_1	Ctr_2	Ctr_3	OE-hODC1_1	OE-hODC1_2	OE-hODC1_3	Ctr_1	Ctr_2	Ctr_3	OE-hODC1_1	OE-hODC1_2	OE-hODC1_3	Ctr_1	Ctr_2	Ctr_3	OE-hODC1_1	OE-hODC1_2	OE-hODC1_3
putrescine - ion count	596814	583115	615929	1.62462e+07	1.52809e+07	1.52581e+07	1.92282e+06	1.90372e+06	2.3067e+06	2.11444e+07	2.30455e+07	2.49389e+07	3.07711e+06	2.72256e+06	3.09889e+06	3.37824e+07	2.69954e+07	3.05158e+07
	A549 - AVG			A549 - SEM			T.TEST
	Ctr	OE-hODC1		Ctr	OE-hODC1		Ctr vs OE-hODC1
WT	315548	7.48474e+06		9457.2	544914		9.64415e-05
KO1	282683	1.34748e+07		132468	800496		4.1869e-05
KO 2	360332	9.99339e+06		22682	516570		2.4432e-05
	H1299 - AVG			H1299 - SEM
	Ctr	OE-hODC1		Ctr	OE-hODC1
WT	598619	1.55951e+07		9515.63	325631		6.65952e-07
KO1	2.04441e+06	2.30429e+07		131258	1.09538e+06		2.24419e-05
KO 2	2.96619e+06	3.04312e+07		121974	1.9597e+06		7.57636e-05
Supplementary Figure 7b
	A549 - WT				A549 - KO 1				A549 - KO 2
Experimental condition	Ctr_1	Ctr_2	OE-hODC1_1	OE-hODC1_2	Ctr_1	Ctr_2	OE-hODC1_1	OE-hODC1_2	Ctr_1	Ctr_2	OE-hODC1_1	OE-hODC1_2
extracellular 2H6-putrescine - ion count	6745.75	4197.89	99674.1	65637	1922.54	2255.05	53453.8	104079	1641.07	2439.64	50723.4	43612.9
	H1299 - WT				H1299 - KO 1				H1299 - KO 2
Experimental condition	Ctr_1	Ctr_2	OE-hODC1_1	OE-hODC1_2	Ctr_1	Ctr_2	OE-hODC1_1	OE-hODC1_2	Ctr_1	Ctr_2	OE-hODC1_1	OE-hODC1_2
extracellular 2H6-putrescine - ion count	7803.08	6697.51	40494.3	29887.4	2523.64	2171.34	16705.2	17316.2	4965.17	2230.53	22313.9	13921.9
	A549 - AVG			A549 - SEM			T.TEST
	Ctr	OE-hODC1		Ctr	OE-hODC1		Ctr vs OE-hODC1
WT	5471.82	82655.5		1040.16	13895.6		0.022787
KO1	2088.8	78766.4		135.745	20667.7		0.0469432
KO 2	2040.36	47168.2		326.016	2902.87		0.00311315
	H1299 - AVG			H1299 - SEM
	Ctr	OE-hODC1		Ctr	OE-hODC1
WT	7250.3	35190.9		552.783	5303.43		0.0172718
KO1	2347.49	17010.7		176.146	305.495		0.000288934
KO 2	3597.85	18117.9		1367.32	4196.01		0.0406371

## Sheet: SuppFig_8
Supplementary Figure 8a
Left panel
H1299 cells
Ctr - Aminoguanidine 0
GABA isotope	13C4	2D4	2D6	2D4+2D6	2Ds/13C			AVG		SEM
Ion count 1	3.31017e+06	4360.49	45685.9	50046.4	0.015119			2Ds/13C		2Ds/13C
Ion count 2	2.01683e+06	3850.79	31579	35429.8	0.017567		Ctr	0.0158513		0.000860908
Ion count 3	3.81144e+06	5049.11	51619.3	56668.4	0.014868		10 nM	0.0188975		0.00228127
Aminoguanidine 10 nM							100 nM	0.033311		0.00303735
GABA isotope	13C4	2D4	2D6	2D4+2D6	2Ds/13C
Ion count 1	1.40565e+06	1033.99	23663.9	24697.9	0.0175705			T.TEST
Ion count 2	1.02675e+06	1723.49	14479.2	16202.7	0.0157806
Ion count 3	722980	525.838	16349.6	16875.4	0.0233415		Ctr vs 10 nM	0.139835
Aminoguanidine 100 nM							Ctr vs 100 nM	0.00261147
GABA isotope	13C4	2D4	2D6	2D4+2D6	2Ds/13C
Ion count 1	799378	2130.11	23461.6	25591.7	0.0320146
Ion count 2	1.01886e+06	4143.2	25219.9	29363.1	0.0288196
Ion count 3	624028	3856.38	20542.4	24398.8	0.0390989
Right panel
H1299 cells
Ctr - Aminoguanidine 0
GABA isotope	13C4	2D4	2D6	2D4+2D6			AVG			SEM
Labeled fraction 1	0.939153	0.00123715	0.0129619	0.014199			13C4	2Ds		13C4	2Ds
Labeled fraction 2	0.936731	0.00178852	0.0146671	0.0164556		Ctr	0.939652	0.0148921		0.0018481	0.000783431
Labeled fraction 3	0.943074	0.00124931	0.0127723	0.0140216		10 nM	0.900231	0.0169729		0.00890296	0.00187327
						100 nM	0.846172	0.0281246		0.0114515	0.0022271
Aminoguanidine 10 nM
GABA isotope	13C4	2D4	2D6	2D4+2D6			T.TEST
Labeled fraction 1	0.909605	0.000669104	0.0153131	0.0159822		GABA isotope	13C4	2Ds
Labeled fraction 2	0.908653	0.00152526	0.0128138	0.0143391		Ctr vs 10 nM	0.0061481	0.181699
Labeled fraction 3	0.882433	0.000641812	0.0199555	0.0205973		Ctr vs 100 nM	0.000643736	0.00248812
Aminoguanidine 100 nM
GABA isotope	13C4	2D4	2D6	2D4+2D6
Labeled fraction 1	0.84051	0.00223972	0.0246689	0.0269086
Labeled fraction 2	0.868222	0.00353063	0.0214911	0.0250218
Labeled fraction 3	0.829784	0.00512791	0.0273157	0.0324436
Supplementary Figure 8b
H1299 cells
dFBS Condition									AVG	SEM
GABA isotope	12C4	13C4	2D4	2D6	2D4+2D6	2Ds/13C			2Ds/13C
Ion count 1	398108	6.05779e+06	35005.4	120046	155052	0.025621		dFBS	0.0248969	0.000581157
Ion count 2	421379	5.20228e+06	34486.7	107568	142055	0.0234734		Hs	15.9142	1.16849
Ion count 3	429729	6.89516e+06	37401.8	117500	154902	0.0255962
								T.TEST	0.000187181
Horse serume (Hs)
GABA isotope	12C4	13C4	2D4	2D6	2D4+2D6	2Ds/13C
Ion count 1	192736	0	1445.09	11672.3	13117.4	14.7095
Ion count 2	218276	2675.29	3439.08	13294.9	16734	18.765
Ion count 3	194041	0	3220.12	9503.59	12723.7	14.268

[truncated: 1 more sheets: SuppFig_11]
